# Supplementary material for: Mapping and visualization of global research progress on autophagy in metabolic dysfunction-associated steatotic liver disease and metabolic syndrome: a bibliometric analysis (2009–2024)
Source: Front Med (Lausanne). 2025 Jun 25;12:1525526. doi: 10.3389/fmed.2025.1525526 (PMC12237938; doi:10.3389/fmed.2025.1525526)
Supplement: Supplementary file 1 [file Data_Sheet_1.csv]

FN Clarivate Analytics Web of Science
VR 1.0
PT J
AU Ding	HR
Tang	ZT
Tang	N
Zhu	ZY
Liu	HY
Pan	CY
Hu	AY
Lin	YZ
Gou	P
Yuan	XW
Cai	JH
Dong	CL
Wang	JL
Ren	HZ
AF Ding	Hao-ran
Tang	Zhen-ting
Tang	Ning
Zhu	Zheng-yi
Liu	Han-yi
Pan	Chen-yan
Hu	An-yin
Lin	Yun-zhen
Gou	Peng
Yuan	Xian-wen
Cai	Jia-hui
Dong	Chun-long
Wang	Jing-lin
Ren	Hao-zhen
TI Protective Properties of FOXO1 Inhibition in a Murine Model of
Non-alcoholic Fatty Liver Disease Are Associated With Attenuation of ER
Stress and Necroptosis
SO FRONTIERS IN PHYSIOLOGY
LA English
DT Article
DE non-alcoholic steatohepatitis; FOXO1; endoplasmic reticulum stress;
necroptosis; NAFLD (non alcoholic fatty liver disease)
ID ENDOPLASMIC-RETICULUM STRESS; TRANSCRIPTION FACTOR FOXO1;
INSULIN-RESISTANCE; OXIDATIVE STRESS; APOPTOSIS; AUTOPHAGY; KINASE;
MICE; PROGRESSION; MECHANISMS
AB Aim The pathogenesis of non-alcoholic fatty liver disease is currently unclear	however	lipid accumulation leading to endoplasmic reticulum stress appears to be pivotal in the process. At present	FOXO1 is known to be involved in NAFLD progression. The relationship between necroptosis and non-alcoholic steatohepatitis has been of great research interest more recently. However	whether FOXO1 regulates ER stress and necroptosis in mice fed with a high fat diet is not clear. Therefore	in this study we analyzed the relationship between non-alcoholic steatohepatitis	ER stress	and necroptosis. Main Methods Male C57BL/6J mice were fed with an HFD for 14 weeks to induce non-alcoholic steatohepatitis. ER stress and activation of necroptosis in AML12 cells were evaluated after inhibition of FOXO1 in AML12 cells. In addition	mice were fed with AS1842856 for 14 weeks. Liver function and lipid accumulation were measured	and further	ER stress and necroptosis were evaluated by Western Blot and Transmission Electron Microscopy. Key Findings Mice fed with a high fat diet showed high levels of FOXO1	accompanying activation of endoplasmic reticulum stress and necroptosis. Further	sustained PA stimulation caused ER stress and necroptosis in AML12 cells. At the same time	protein levels of FOXO1 increased significantly. Inhibition of FOXO1 with AS1842856 alleviated ER stress and necroptosis. Additionally	treatment of mice with a FOXO1 inhibitor ameliorated liver function after they were fed with a high fat diet	displaying better liver condition and lighter necroptosis.
C1 [Ding	Hao-ran; Zhu	Zheng-yi; Liu	Han-yi; Hu	An-yin; Lin	Yun-zhen; Gou	Peng; Yuan	Xian-wen; Wang	Jing-lin; Ren	Hao-zhen] Nanjing Univ	Affiliated Drum Tower Hosp	Med Sch	Dept Hepatobiliary Surg	Nanjing	Peoples R China.
[Ding	Hao-ran; Tang	Ning; Cai	Jia-hui; Wang	Jing-lin; Ren	Hao-zhen] Nanjing Med Univ	Nanjing Drum Tower Hosp	Clin Coll	Dept Hepatobiliary Surg	Nanjing	Peoples R China.
[Ding	Hao-ran; Pan	Chen-yan; Dong	Chun-long; Wang	Jing-lin; Ren	Hao-zhen] Nanjing Univ Chinese Med	Dept Hepatobiliary Surg	Nanjing	Peoples R China.
[Tang	Zhen-ting] Nanjing Med Univ	Wuxi Peoples Hosp	Dept Pediat	Wuxi	Jiangsu	Peoples R China.
C3 Nanjing University; Nanjing Medical University; Nanjing University;
Nanjing University of Chinese Medicine; Nanjing Medical University;
Jiangnan University
RP Wang	JL; Ren	HZ (corresponding author)	Nanjing Univ	Affiliated Drum Tower Hosp	Med Sch	Dept Hepatobiliary Surg	Nanjing	Peoples R China.; Wang	JL; Ren	HZ (corresponding author)	Nanjing Med Univ	Nanjing Drum Tower Hosp	Clin Coll	Dept Hepatobiliary Surg	Nanjing	Peoples R China.; Wang	JL; Ren	HZ (corresponding author)	Nanjing Univ Chinese Med	Dept Hepatobiliary Surg	Nanjing	Peoples R China.
EM cw20120817@163.com; renhaozhen1984@163.com
RI Zhu	Zhengyi/GQH-4509-2022; Liu	yuqing/KEI-3260-2024; Ren
Haozhen/HOA-6027-2023
FU Jiangsu Natural Science Foundation [BK20190114]; Certificate of China
Postdoctoral Science Foundation [2018M642222]; Nanjing Medical Science
and Technique Development Foundation [QRX17129]
FX This work was funded by the grants from Jiangsu Natural Science
Foundation (no. BK20190114)	the Certificate of China Postdoctoral
Science Foundation Grant (no. 2018M642222)	and the Nanjing Medical
Science and Technique Development Foundation (no. QRX17129).
CR Abdelmalek MF	2016	NAT REV GASTRO HEPAT	V13	P685	DOI 10.1038/nrgastro.2016.178
Afonso MB	2015	CLIN SCI	V129	P721	DOI 10.1042/CS20140732
Al-Massadi O	2019	DIABETES	V68	P2210	DOI 10.2337/db19-0029
Ao N	2016	HEPATOL RES	V46	P343	DOI 10.1111/hepr.12551
Ashraf NU	2015	FREE RADICAL RES	V49	P1405	DOI 10.3109/10715762.2015.1078461
Brunt EM	2015	NAT REV DIS PRIMERS	V1	DOI 10.1038/nrdp.2015.80
Cheung A	2019	AM J GASTROENTEROL	V114	P579	DOI 10.14309/ajg.0000000000000058
Christofferson DE	2010	CURR OPIN CELL BIOL	V22	P263	DOI 10.1016/j.ceb.2009.12.003
Carvalho MMD	2019	SCI REP-UK	V9	DOI 10.1038/s41598-019-44563-y
Degterev A	2008	NAT CHEM BIOL	V4	P313	DOI 10.1038/nchembio.83
Dhuriya YK	2018	J NEUROINFLAMM	V15	DOI 10.1186/s12974-018-1235-0
Farrell G	2019	HEPATOLOGY	V69	P2241	DOI 10.1002/hep.30333
Fernández A	2015	J PINEAL RES	V59	P292	DOI 10.1111/jpi.12264
Fiorucci S	2018	PHARMACOL RES	V134	P289	DOI 10.1016/j.phrs.2018.07.014
Galluzzi L	2017	ANNU REV PATHOL-MECH	V12	P103	DOI 10.1146/annurev-pathol-052016-100247
Gautheron J	2014	EMBO MOL MED	V6	P1062	DOI 10.15252/emmm.201403856
Gifford JB	2018	CURR DRUG TARGETS	V19	P701	DOI 10.2174/1389450118666170615100918
Günther C	2013	GUT	V62	P1062	DOI 10.1136/gutjnl-2011-301364
Kamo N	2013	HEPATOLOGY	V57	P289	DOI 10.1002/hep.25958
Kanda T	2018	WORLD J GASTROENTERO	V24	P2661	DOI 10.3748/wjg.v24.i25.2661
Karunakaran D	2016	SCI ADV	V2	DOI 10.1126/sciadv.1600224
Kim DH	2011	CURR DRUG TARGETS	V12	P1245
Leamy AK	2013	PROG LIPID RES	V52	P165	DOI 10.1016/j.plipres.2012.10.004
Lebeaupin C	2018	J HEPATOL	V69	P927	DOI 10.1016/j.jhep.2018.06.008
Li Y	2017	PROG LIPID RES	V66	P42	DOI 10.1016/j.plipres.2017.04.002
Liu LH	2016	CELL CYCLE	V15	P2033	DOI 10.1080/15384101.2016.1192732
Machado MV	2015	GUT	V64	P1148	DOI 10.1136/gutjnl-2014-307362
Matsumoto M	2007	CELL METAB	V6	P208	DOI 10.1016/j.cmet.2007.08.006
Matsumoto M	2006	J CLIN INVEST	V116	P2464	DOI 10.1172/JCI27047
Mizumura K	2016	RESPIR INVESTIG	V54	P407	DOI 10.1016/j.resinv.2016.03.008
Nagashima T	2010	MOL PHARMACOL	V78	P961	DOI 10.1124/mol.110.065714
Oakes SA	2015	ANNU REV PATHOL-MECH	V10	P173	DOI 10.1146/annurev-pathol-012513-104649
Ogawa H	2017	CANCER BIOMARK	V20	P273	DOI 10.3233/CBM-170062
Qian MY	2019	MAR DRUGS	V17	DOI 10.3390/md17070391
Radi E	2014	J ALZHEIMERS DIS	V42	pS125	DOI 10.3233/JAD-132738
Roychowdhury S	2016	HEPATOLOGY	V64	P1518	DOI 10.1002/hep.28676
Shan B	2018	GENE DEV	V32	P327	DOI 10.1101/gad.312561.118
Sun LM	2012	CELL	V148	P213	DOI 10.1016/j.cell.2011.11.031
Van TM	2017	J CLIN INVEST	V127	P2662	DOI 10.1172/JCI92508
Wang M	2016	NATURE	V529	P326	DOI 10.1038/nature17041
Wang QR	2016	PHARMACOL RES	V111	P357	DOI 10.1016/j.phrs.2016.06.024
Wang S	2016	NAT COMMUN	V7	DOI 10.1038/ncomms11023
Wang YL	2018	MOL MED REP	V18	P2898	DOI 10.3892/mmr.2018.9258
Wei GY	2020	AM J PHYSIOL-GASTR L	V318	pG174	DOI 10.1152/ajpgi.00041.2019
Wu YQ	2016	AM J OBSTET GYNECOL	V215	DOI 10.1016/j.ajog.2016.03.036
Xu WQ	2017	J HEPATOL	V67	P310	DOI 10.1016/j.jhep.2017.03.017
Younossi ZM	2016	HEPATOLOGY	V64	P73	DOI 10.1002/hep.28431
Zhang JL	2017	CHEM-BIOL INTERACT	V278	P189	DOI 10.1016/j.cbi.2017.10.010
Zhang W	2013	GENE DEV	V27	P441	DOI 10.1101/gad.201731.112
NR 49
TC 23
Z9 23
U1 0
U2 18
PU FRONTIERS MEDIA SA
PI LAUSANNE
PA AVENUE DU TRIBUNAL FEDERAL 34	LAUSANNE	CH-1015	SWITZERLAND
SN 1664-042X
J9 FRONT PHYSIOL
JI Front. Physiol.
PD MAR 11
PY 2020
VL 11
AR 177
DI 10.3389/fphys.2020.00177
PG 9
WC Physiology
WE Science Citation Index Expanded (SCI-EXPANDED)
SC Physiology
GA LE6XO
UT WOS:000526867200001
PM 32218743
OA Green Published	gold
DA 2024-10-16
ER
PT J
AU Ahmed	LA
Salem	MB
el-Din	SHS
El-Lakkany	NM
Ahmed	HO
Nasr	SM
Hammam	OA
Botros	SS
Saleh	S
AF Ahmed	Lamiaa A.
Salem	Maha B.
el-Din	Sayed H. Seif
El-Lakkany	Naglaa M.
Ahmed	Hend O.
Nasr	Sami M.
Hammam	Olfat A.
Botros	Sanaa S.
Saleh	Samira
TI Gut microbiota modulation as a promising therapy with metformin in rats
with non-alcoholic steatohepatitis: Role of LPS/TLR4 and autophagy
pathways
SO EUROPEAN JOURNAL OF PHARMACOLOGY
LA English
DT Article
DE Autophagy; Lactobacillus reuteri; Metronidazole; Non-alcoholic
steatohepatitis; Short chain fatty acids
ID FATTY LIVER-DISEASE; ACTIVATED PROTEIN-KINASE; LACTOBACILLUS-REUTERI;
INSULIN-RESISTANCE; PCR; METRONIDAZOLE; CHOLESTEROL; MODEL; OBESE
AB Gut microbiota is a crucial factor in pathogenesis of non-alcoholic steatohepatitis (NASH). Therefore	targeting the gut-liver axis might be a novel therapeutic approach to treat NASH. This study aimed to investigate the therapeutic effects of a probiotic (Lactobacillus reuteri) and metronidazole (MTZ) (an antibiotic against Bacteroidetes) either alone or in combination with metformin (MTF) in experimentally-induced NASH. NASH was induced by feeding rats high fat diet (HFD) for 12 weeks. MTF (150 …	MTZ (15 mg/kg/day	p.o.) was administered for 1 week. Treatment with L. reuteri and MTZ in combination with MTF showed additional benefit compared to MTF alone concerning lipid profile	liver function	oxidative stress	inflammatory and autophagic markers. Furthermore	combined regimen succeeded to modulate acetate: propionate: butyrate ratios as well as Firmicutes and Bacteroidetes fecal contents with improvement of insulin resistance (IR). Yet	the administration of MTF alone failed to normalize Bacteriodetes and acetate contents which could be the reason for its moderate effect. In conclusion	gut microbiota modulation may be an attractive therapeutic avenue against NASH. More attention should be paid to deciphering the crosstalk mechanisms linking gut microbiota to non-alcoholic fatty liver disease (NAFLD) to identify new therapeutic targets for this disease.
C1 [Ahmed	Lamiaa A.; Saleh	Samira] Cairo Univ	Fac Pharm	Pharmacol & Toxicol	Cairo	Egypt.
[Salem	Maha B.; el-Din	Sayed H. Seif; El-Lakkany	Naglaa M.; Botros	Sanaa S.] Theodor Bilharz Res Inst	Pharmacol	Giza	Egypt.
[Ahmed	Hend O.; Nasr	Sami M.] Theodor Bilharz Res Inst	Biochem	Giza	Egypt.
[Hammam	Olfat A.] Theodor Bilharz Res Inst	Pathol	Giza	Egypt.
C3 Egyptian Knowledge Bank (EKB); Cairo University; Egyptian Knowledge Bank
(EKB); Theodor Bilharz Research Institute (TBRI); Egyptian Knowledge
Bank (EKB); Theodor Bilharz Research Institute (TBRI); Egyptian
Knowledge Bank (EKB); Theodor Bilharz Research Institute (TBRI)
RP Ahmed	LA (corresponding author)	Fac Pharm	Kasr El Aini St	Cairo 11562	Egypt.
EM lamiaa.ahmed@pharma.cu.edu.eg; drmahabadr86@gmail.com;
s.seifeldin@tbri.gov.eg; n.ellakkany@tbri.gov.eg; hend.oaa@gmail.com;
samitbri@gmail.com; totoali1@hotmail.com; sanaabotros113@gmail.com;
samira.saleh@pharma.cu.edu.eg
RI Badr	Maha/JXL-2111-2024; El-Lakkany	Naglaa/N-8249-2019; El-Lakkany
Naglaa/I-6697-2015; okasha ahmed	hend/AAI-3806-2020; Nasr
Sami/HZK-6433-2023
OI El-Lakkany	Naglaa/0000-0002-5783-9945; Botros
Sanaa/0000-0002-4131-0983; okasha ahmed	hend/0000-0003-1125-245X; Nasr
Sami/0000-0001-8683-3131
FU Theodor Bilharz Research Institute [117/A]
FX This work was supported by the internal research project 117/A (PI:
Sayed Seif el-Din) for basic and applied research	a grant from Theodor
Bilharz Research Institute.
CR Allin KH	2015	EUR J ENDOCRINOL	V172	pR167	DOI 10.1530/EJE-14-0874
Bashiardes S	2016	MOL METAB	V5	P782	DOI 10.1016/j.molmet.2016.06.003
Baxter NT	2019	MBIO	V10	DOI [10.1128/mBio.02566-18	10.1128/mbio.02566-18]
Cani PD	2013	CURR OPIN PHARMACOL	V13	P935	DOI 10.1016/j.coph.2013.09.008
CAO SS	1989	CANCER CHEMOTH PHARM	V24	P181	DOI 10.1007/BF00300240
Ceccarelli S	2015	ONCOTARGET	V6	P41434	DOI 10.18632/oncotarget.5163
Chalasani N	2018	HEPATOLOGY	V67	P328	DOI 10.1002/hep.29367
Chambers ES	2015	GUT	V64	P1744	DOI 10.1136/gutjnl-2014-307913
Cui YJ	2017	ONCOTARGET	V8	P77489	DOI 10.18632/oncotarget.20536
Cusi K	2009	CLIN LIVER DIS	V13	P545	DOI 10.1016/j.cld.2009.07.009
Czaja MJ	2016	DIGEST DIS SCI	V61	P1304	DOI 10.1007/s10620-015-4025-x
El-Lakkany NM	2016	RES PHARM SCI	V11	P374	DOI 10.4103/1735-5362.192487
ELLMAN GL	1959	ARCH BIOCHEM BIOPHYS	V82	P70	DOI 10.1016/0003-9861(59)90090-6
Endo H	2013	PLOS ONE	V8	DOI 10.1371/journal.pone.0063388
Fang WJ	2019	J NUTR	V149	P747	DOI 10.1093/jn/nxy324
Finlayson A	2015	WORLD J GASTRO ENDOS	V7	P1103	DOI [10.4253/wjge.v7.i13.1103	10.4291/wjgp.v6.i4.110]
FREUND HR	1985	J SURG RES	V38	P356	DOI 10.1016/0022-4804(85)90049-6
Gagliardi A	2018	INT J ENV RES PUB HE	V15	DOI 10.3390/ijerph15081679
Guo X	2008	LETT APPL MICROBIOL	V47	P367	DOI 10.1111/j.1472-765X.2008.02408.x
Gutiérrez-Rodelo C	2017	GAC MED MEX	V153	P214
Haak BW	2019	J ANTIMICROB CHEMOTH	V74	P782	DOI 10.1093/jac/dky471
Hajiaghamohammadi AA	2012	HEPAT MON	V12	DOI 10.5812/hepatmon.6099
Hathout AS	2011	TOXICON	V58	P179	DOI 10.1016/j.toxicon.2011.05.015
Hills RD	2019	NUTRIENTS	V11	DOI 10.3390/nu11071613
Hsieh FC	2013	NUTR METAB	V10	DOI 10.1186/1743-7075-10-35
Huang WC	2015	NUTRIENTS	V7	P3767	DOI 10.3390/nu7053767
Jakobsson HE	2010	PLOS ONE	V5	DOI 10.1371/journal.pone.0009836
Jenkins DJA	2005	METABOLISM	V54	P103	DOI 10.1016/j.metabol.2004.07.019
Khambu Bilon	2018	Liver Res	V2	P112	DOI 10.1016/j.livres.2018.09.004
Kirpich IA	2008	ALCOHOL	V42	P675	DOI 10.1016/j.alcohol.2008.08.006
Kleiner DE	2005	HEPATOLOGY	V41	P1313	DOI 10.1002/hep.20701
Krakoff J	2010	OBESITY	V18	P1762	DOI 10.1038/oby.2010.21
Kucukazman M	2013	EUR J GASTROEN HEPAT	V25	P147	DOI 10.1097/MEG.0b013e32835a58b1
Lau JKC	2017	J PATHOL	V241	P36	DOI 10.1002/path.4829
Layton A	2006	APPL ENVIRON MICROB	V72	P4214	DOI 10.1128/AEM.01036-05
Lee JH	1999	INT J FOOD MICROBIOL	V50	P155	DOI 10.1016/S0168-1605(99)00086-0
Ley RE	2006	NATURE	V444	P1022	DOI 10.1038/4441022a
Lin HZ	2000	NAT MED	V6	P998	DOI 10.1038/79697
Lin R	2019	FRONT ENDOCRINOL	V10	DOI 10.3389/fendo.2019.00620
Liu BB	2020	BIOMED PHARMACOTHER	V125	DOI 10.1016/j.biopha.2020.109895
Liu B	2014	PLOS ONE	V9	DOI 10.1371/journal.pone.0106184
Liu K	2013	CELL DEATH DIFFER	V20	P3	DOI 10.1038/cdd.2012.63
Livak KJ	2001	METHODS	V25	P402	DOI 10.1006/meth.2001.1262
Loomba R	2009	ALIMENT PHARM THER	V29	P172	DOI 10.1111/j.1365-2036.2008.03869.x
LOWRY OH	1951	J BIOL CHEM	V193	P265
Marcher AB	2019	SCI REP-UK	V9	DOI 10.1038/s41598-019-39112-6
MATTHEWS DR	1985	DIABETOLOGIA	V28	P412	DOI 10.1007/BF00280883
McCreight LJ	2016	DIABETOLOGIA	V59	P426	DOI 10.1007/s00125-015-3844-9
Meneghini LF	2011	J CLIN ENDOCR METAB	V96	P3337	DOI 10.1210/jc.2011-1074
Meng Y	2019	SCI REP-UK	V9	DOI 10.1038/s41598-019-44994-7
Mobini R	2017	DIABETES OBES METAB	V19	P579	DOI 10.1111/dom.12861
Montandon SA	2017	GENES-BASEL	V8	DOI 10.3390/genes8100250
Morrison DJ	2016	GUT MICROBES	V7	P189	DOI 10.1080/19490976.2015.1134082
Musso G	2012	DIABETOLOGIA	V55	P885	DOI 10.1007/s00125-011-2446-4
Neuman M	2012	INT J HEPATOL	V2012	DOI 10.1155/2012/429805
OHKAWA H	1979	ANAL BIOCHEM	V95	P351	DOI 10.1016/0003-2697(79)90738-3
Ooi LG	2010	J DAIRY SCI	V93	P5048	DOI 10.3168/jds.2010-3311
Park BH	2017	YONSEI MED J	V58	P756	DOI 10.3349/ymj.2017.58.4.756
Pernicova I	2014	NAT REV ENDOCRINOL	V10	P143	DOI 10.1038/nrendo.2013.256
Sanches SCL	2015	BIOMED RES INT	V2015	DOI 10.1155/2015/574832
Sharma RS	2018	CELL MOL GASTROENTER	V5	P367	DOI 10.1016/j.jcmgh.2017.11.016
Shoaie S	2013	SCI REP-UK	V3	DOI 10.1038/srep02532
SMITH JA	1980	CAN MED ASSOC J	V123	P202
Song YM	2015	AUTOPHAGY	V11	P46	DOI 10.4161/15548627.2014.984271
Spruss A	2009	HEPATOLOGY	V50	P1094	DOI 10.1002/hep.23122
Venkatesan P.	2019	J DIABET COMPLICAT	V30	P287
Wang BH	2016	SCI REP-UK	V6	DOI 10.1038/srep32002
Wang HJ	2019	CELLS-BASEL	V8	DOI 10.3390/cells8121597
Watson EJ	2019	SCI REP-UK	V9	DOI 10.1038/s41598-019-53183-5
Woo SL	2014	PLOS ONE	V9	DOI 10.1371/journal.pone.0091111
Yang YW	2015	APPL ENVIRON MICROB	V81	P6749	DOI 10.1128/AEM.01906-15
Zhou GC	2001	J CLIN INVEST	V108	P1167	DOI 10.1172/JCI13505
NR 72
TC 27
Z9 29
U1 1
U2 20
PU ELSEVIER
PI AMSTERDAM
PA RADARWEG 29	1043 NX AMSTERDAM	NETHERLANDS
SN 0014-2999
EI 1879-0712
J9 EUR J PHARMACOL
JI Eur. J. Pharmacol.
PD NOV 15
PY 2020
VL 887
AR 173461
DI 10.1016/j.ejphar.2020.173461
PG 13
WC Pharmacology & Pharmacy
WE Science Citation Index Expanded (SCI-EXPANDED)
SC Pharmacology & Pharmacy
GA OH6SG
UT WOS:000582725000010
PM 32758573
DA 2024-10-16
ER
PT J
AU Hammoutene	A
Biquard	L
Lasselin	J
Kheloufi	M
Tanguy	M
Vion	AC
Mérian	J
Colnot	N
Loyer	X
Tedgui	A
Codogno	P
Lotersztajn	S
Paradis	V
Boulanger	CM
Rautou	PE
AF Hammoutene	Adel
Biquard	Louise
Lasselin	Juliette
Kheloufi	Marouane
Tanguy	Marion
Vion	Anne-Clemence
Merian	Jules
Colnot	Nathalie
Loyer	Xavier
Tedgui	Alain
Codogno	Patrice
Lotersztajn	Sophie
Paradis	Valerie
Boulanger	Chantal M.
Rautou	Pierre-Emmanuel
TI A defect in endothelial autophagy occurs in patients with non- alcoholic
steatohepatitis and promotes inflammation and fibrosis
SO JOURNAL OF HEPATOLOGY
LA English
DT Article
DE LSECs; Autophagy; NASH; Inflammation; Fibrosis; Metabolic syndrome;
Diabetes; Alcohol
ID NONALCOHOLIC STEATOHEPATITIS; CELLS; MECHANISMS; RESISTANCE; DISEASE;
DYSFUNCTION; PROGRESSION; MODULATION; EXPRESSION; GLUCOSE
AB Background & Aims: Previous studies demonstrated that autophagy is protective in hepatocytes and macrophages	but detrimental in hepatic stellate cells in chronic liver diseases. The role of autophagy in liver sinusoidal endothelial cells (LSECs) in non-alcoholic steatohepatitis (NASH) is unknown. Our aim was to analyze the potential implication of autophagy in LSECs in NASH and liver fibrosis.
Methods: We analyzed autophagy in LSECs from patients using transmission electron microscopy. We determined the consequences of a deficiency in autophagy: (a) on LSEC phenotype	using primary LSECs and an LSEC line; (b) on early stages of NASH and on advanced stages of liver fibrosis	using transgenic mice deficient in autophagy specifically in endothelial cells and fed a high-fat diet or chronically treated with carbon tetrachloride	respectively.
Results: Patients with NASH had half as many LSECs containing autophagic vacuoles as patients without liver histological abnormalities	or with simple steatosis. LSECs from mice deficient in endothelial autophagy displayed an upregulation of genes implicated in inflammatory pathways. In the LSEC line	deficiency in autophagy enhanced inflammation (Cc2	Ccl5	ll6 and VCAM-1 expression)	features of endothelial-to-mesenchymal transition (alpha-Sma	Tgfb1	Col1 a2 expression) and apoptosis (cleaved caspase-3). In mice fed a high-fat diet	deficiency in endothelial autophagy induced liver expression of inflammatory markers (Ccl2	Ccl5	Cd68	Vcam-1)	liver cell apoptosis (cleaved caspase-3) and perisinusoidal fibrosis. Mice deficient in endothelial autophagy treated with carbon tetrachloride also developed more perisinusoidal fibrosis.
Conclusions: A defect in autophagy in LSECs occurs in patients with NASH. Deficiency in endothelial autophagy promotes the development of liver inflammation	features of endothelial-to-mesenchymal transition	apoptosis and liver fibrosis in the early stages of NASH	but also favors more advanced stages of liver fibrosis.
Lay summary: Autophagy is a physiological process controlling endothelial homeostasis in vascular beds outside the liver. This study demonstrates that autophagy is defective in the liver endothelial cells of patients with non-alcoholic steatohepatitis. This defect promotes liver inflammation and fibrosis at early stages of non-alcoholic steatohepatitis	but also at advanced stages of chronic liver disease. (C) 2019 European Association for the Study of the Liver. Published by Elsevier B.V. All rights reserved.
C1 [Hammoutene	Adel; Lasselin	Juliette; Kheloufi	Marouane; Tanguy	Marion; Vion	Anne-Clemence; Merian	Jules; Loyer	Xavier; Tedgui	Alain; Boulanger	Chantal M.; Rautou	Pierre-Emmanuel] Univ Paris	PARCC	INSERM	Paris	France.
[Hammoutene	Adel; Biquard	Louise; Tanguy	Marion; Lotersztajn	Sophie; Paradis	Valerie; Rautou	Pierre-Emmanuel] Univ Paris	Ctr Rech Inflammat	Inserm	U1149	CNRS	ERL8252	F-75018 Paris	France.
[Colnot	Nathalie; Paradis	Valerie] Hop Beaujon	AP HP	Serv Anat Pathol	Clichy	France.
[Codogno	Patrice] Univ Paris	INEM	INSERM	F-75014 Paris	France.
[Codogno	Patrice] CNRS UMR 8253	F-75014 Paris	France.
[Rautou	Pierre-Emmanuel] Hop Beaujon	AP HP	DMU Digest	Serv Hepatol	DHU Unity	Clichy	France.
[Rautou	Pierre-Emmanuel] European Reference Network Hepatol Dis ERN RARE L	French Network Rare Liver Dis FILFOIE	Ctr Reference Malad Vasc Foie	Clichy	France.
C3 Institut National de la Sante et de la Recherche Medicale (Inserm);
Universite Paris Cite; Institut National de la Sante et de la Recherche
Medicale (Inserm); Centre National de la Recherche Scientifique (CNRS);
CNRS - National Institute for Biology (INSB); Universite Paris Cite;
Universite Paris Cite; Assistance Publique Hopitaux Paris (APHP);
Hopital Universitaire Beaujon - APHP; Institut National de la Sante et
de la Recherche Medicale (Inserm); Universite Paris Cite; Centre
National de la Recherche Scientifique (CNRS); CNRS - National Institute
for Biology (INSB); Universite Paris Cite; Universite Paris Cite;
Assistance Publique Hopitaux Paris (APHP); Hopital Universitaire Beaujon
- APHP
RP Rautou	PE (corresponding author)	Hop Beaujon	Serv Hepatol	100 Blvd Gen Leclerc	F-92100 Clichy	France.
EM pierre-emmanuel.rautou@inserm.fr
RI LOYER	Xavier/AAR-2492-2020; HAMMOUTENE	Adel/HKE-2671-2023; Rautou
Pierre-Emmanuel/ISA-6844-2023; Vion	Anne-Clémence/CAI-8487-2022;
Boulanger	Chantal M./K-4349-2017; Codogno	Patrice/G-1384-2013; LOYER
Xavier/O-7281-2017
OI Boulanger	Chantal M./0000-0002-3687-651X; Tanguy
Marion/0000-0002-3927-2228; Vion	Anne-Clemence/0000-0002-2788-2512;
Codogno	Patrice/0000-0002-5492-3180; Biquard
Louise/0000-0002-1356-6543; LOYER	Xavier/0000-0003-4294-3608; Rautou
Pierre-Emmanuel/0000-0001-9567-1859; HAMMOUTENE
Adel/0000-0001-6928-7431
FU "Institut National de la Sante et de la Recherche Medicale" (ATIP
AVENIR)	Paris Descartes University; "Fondation pour la Recherche
Medicale" (FRM) [DPC20111122979]; Agence Nationale pour la Recherche
[ANR-14-CE12-0011	ANR-14-CE35-0022	ANR-18-CE14-0006-01]; "Association
Francaise pour l'Etude du foie" (AFEF); Ministere de l'Enseignement
Superieur et de la Recherche; CODDIM Ile de France; Fondation pour la
Recherche Medicale [FDT20160435690]; Agence Nationale de la Recherche
(ANR) [ANR-14-CE35-0022	ANR-14-CE12-0011] Funding Source: Agence
Nationale de la Recherche (ANR)
FX This work was supported by the "Institut National de la Sante et de la
Recherche Medicale" (ATIP AVENIR)	Paris Descartes University	the
"Fondation pour la Recherche Medicale" (FRM	DPC20111122979)	the
"Agence Nationale pour la Recherche" (ANR-14-CE12-0011
ANR-14-CE35-0022	ANR-18-CE14-0006-01) and by the "Association Francaise
pour l'Etude du foie" (AFEF 2014)	A.H. andM.K. by the "Ministere de
l'Enseignement Superieur et de la Recherche"	A-C.V. by CODDIM Ile de
France	and M.K. by the "Fondation pour la Recherche Medicale"
(FDT20160435690).
CR Allaire M	2019	J HEPATOL	V70	P985	DOI 10.1016/j.jhep.2019.01.026
Backues SK	2014	AUTOPHAGY	V10	P155	DOI 10.4161/auto.26856
Bedossa P	2012	HEPATOLOGY	V56	P1751	DOI 10.1002/hep.25889
Coulon S	2013	HEPATOLOGY	V57	P1793	DOI 10.1002/hep.26219
DeLeve LD	2008	AM J PATHOL	V173	P993	DOI 10.2353/ajpath.2008.070720
DeLeve LD	2015	HEPATOLOGY	V61	P1740	DOI 10.1002/hep.27376
Desroches-Castan A	2019	CELLS-BASEL	V8	DOI 10.3390/cells8091079
Doria A	2013	NEW ENGL J MED	V368	P1845	DOI 10.1056/NEJMc1303158
Estes C	2018	HEPATOLOGY	V67	P123	DOI 10.1002/hep.29466
Fontana L	2007	DIABETES	V56	P1010	DOI 10.2337/db06-1656
Francque S	2012	LAB INVEST	V92	P1428	DOI 10.1038/labinvest.2012.103
Friedman SL	2018	NAT MED	V24	P908	DOI 10.1038/s41591-018-0104-9
Gatica D	2015	CIRC RES	V116	P456	DOI 10.1161/CIRCRESAHA.114.303788
Gracia-Sancho J	2018	J HEPATOL	V68	P593	DOI 10.1016/j.jhep.2017.09.015
Gual P	2017	AM J PHYSIOL-CELL PH	V312	pC263	DOI 10.1152/ajpcell.00295.2016
Guixé-Muntet S	2017	J HEPATOL	V66	P86	DOI 10.1016/j.jhep.2016.07.051
Hammoutene A	2019	J HEPATOL	V70	P1278	DOI 10.1016/j.jhep.2019.02.012
Hara T	2006	NATURE	V441	P885	DOI 10.1038/nature04724
Hernández-Gea V	2012	GASTROENTEROLOGY	V142	P938	DOI 10.1053/j.gastro.2011.12.044
Huebert RC	2010	LAB INVEST	V90	P1770	DOI 10.1038/labinvest.2010.132
Gonzalez-Paredes FJ	2016	PLOS ONE	V11	DOI 10.1371/journal.pone.0156650
Jin MY	2014	FEBS LETT	V588	P2457	DOI 10.1016/j.febslet.2014.06.015
Kitade M	2006	HEPATOLOGY	V44	P983	DOI 10.1002/hep.21338
Kitade M	2009	WORLD J GASTROENTERO	V15	P5193	DOI 10.3748/wjg.15.5193
Lefere S	2019	HEPATOLOGY	V69	P1087	DOI 10.1002/hep.30294
Li Y	2018	NAT REV CARDIOL	V15	P445	DOI 10.1038/s41569-018-0023-y
Liu R	2001	METABOLISM	V50	P79	DOI 10.1053/meta.2001.19436
Lodder J	2015	AUTOPHAGY	V11	P1280	DOI 10.1080/15548627.2015.1058473
Lonardo A	2019	HEPATOLOGY	V70	P1457	DOI 10.1002/hep.30626
Loos B	2014	AUTOPHAGY	V10	P2087	DOI 10.4161/15548627.2014.973338
Madrigal-Matute J	2016	GASTROENTEROLOGY	V150	P328	DOI 10.1053/j.gastro.2015.09.042
Magkos F	2011	METABOLISM	V60	P1641	DOI 10.1016/j.metabol.2011.03.019
Marra F	2018	J HEPATOL	V68	P280	DOI 10.1016/j.jhep.2017.11.014
McCuskey RS	2004	HEPATOLOGY	V40	P386	DOI 10.1002/hep.20302
Milstone DS	2015	CIRC RES	V117	P166	DOI 10.1161/CIRCRESAHA.117.306666
Miyachi Y	2017	CELL REP	V18	P2766	DOI 10.1016/j.celrep.2017.02.039
Miyao M	2015	LAB INVEST	V95	P1130	DOI 10.1038/labinvest.2015.95
Mizushima N	2007	AUTOPHAGY	V3	P542	DOI 10.4161/auto.4600
Oberlin E	2010	BLOOD	V116	P4444	DOI 10.1182/blood-2010-03-272625
Oberlin E	2010	INT J DEV BIOL	V54	P1165	DOI 10.1387/ijdb.103121eo
Ogawa Y	2018	SCI REP-UK	V8	DOI 10.1038/s41598-018-29735-6
Pasarín M	2012	PLOS ONE	V7	DOI 10.1371/journal.pone.0032785
PEIRIS AN	1986	J CLIN INVEST	V78	P1648	DOI 10.1172/JCI112758
Piera-Velazquez S	2016	J CLIN MED	V5	DOI 10.3390/jcm5040045
Poisson J	2017	J HEPATOL	V66	P212	DOI 10.1016/j.jhep.2016.07.009
Ribera J	2017	AM J PHYSIOL-GASTR L	V313	pG492	DOI 10.1152/ajpgi.00428.2016
Ruart M	2019	J HEPATOL	V70	P458	DOI 10.1016/j.jhep.2018.10.015
Santhekadur PK	2018	J HEPATOL	V68	P230	DOI 10.1016/j.jhep.2017.10.031
Schuppan D	2013	J GASTROEN HEPATOL	V28	P68	DOI 10.1111/jgh.12212
Shah V	1997	J CLIN INVEST	V100	P2923	DOI 10.1172/JCI119842
Singh KK	2015	J BIOL CHEM	V290	P2547	DOI 10.1074/jbc.M114.604603
Tarantino G	2009	EUR J GASTROEN HEPAT	V21	P504	DOI 10.1097/MEG.0b013e3283229b40
Torisu K	2016	AGING CELL	V15	P187	DOI 10.1111/acel.12423
Tsuchida T	2017	NAT REV GASTRO HEPAT	V14	P397	DOI 10.1038/nrgastro.2017.38
Vion AC	2017	P NATL ACAD SCI USA	V114	pE8675	DOI 10.1073/pnas.1702223114
Wong RJ	2015	GASTROENTEROLOGY	V148	P547	DOI 10.1053/j.gastro.2014.11.039
Wu J	2010	IMMUNOLOGY	V129	P363	DOI 10.1111/j.1365-2567.2009.03179.x
Zhao D	2016	J CELL SCI	V129	P4289	DOI 10.1242/jcs.194373
NR 58
TC 122
Z9 131
U1 2
U2 50
PU ELSEVIER
PI AMSTERDAM
PA RADARWEG 29	1043 NX AMSTERDAM	NETHERLANDS
SN 0168-8278
EI 1600-0641
J9 J HEPATOL
JI J. Hepatol.
PD MAR
PY 2020
VL 72
IS 3
BP 528
EP 538
DI 10.1016/j.jhep.2019.10.028
PG 11
WC Gastroenterology & Hepatology
WE Science Citation Index Expanded (SCI-EXPANDED)
SC Gastroenterology & Hepatology
GA KN0TX
UT WOS:000514553200019
PM 31726115
OA Bronze
DA 2024-10-16
ER
PT J
AU Yu	XY
Hao	M
Liu	Y
Ma	XF
Lin	WJ
Xu	Q
Zhou	HR
Shao	N
Kuang	HY
AF Yu	Xinyang
Hao	Ming
Liu	Yu
Ma	Xuefei
Lin	Wenjian
Xu	Qian
Zhou	Huanran
Shao	Ning
Kuang	HongYu
TI Liraglutide ameliorates non-alcoholic steatohepatitis by inhibiting
NLRP3 inflammasome and pyroptosis activation via mitophagy
SO EUROPEAN JOURNAL OF PHARMACOLOGY
LA English
DT Article
DE Non-alcoholic steatohepatitis; Liraglutide; Mitophagy;
Nucleotide-binding oligomerization domain; Leucine-rich
repeat-containing receptor-containing pyrin domain 3; Pyroptosis
ID FATTY LIVER-DISEASE; AUTOPHAGY; STEATOSIS; PATHWAYS; RECEPTOR; INJURY
AB Non-alcoholic steatohepatitis (NASH) is a key step in the progression of non-alcoholic fatty liver disease (NAFLD)	which causes serious health problems worldwide. The nucleotide-binding oligomerization domain	leucine-rich repeat-containing receptor-containing pyrin domain 3 (NLRP3) inflammasome and pyroptosis play crucial roles in the progression of NASH. Our team has provided clinical evidence of the effects of glucagon-like peptide-1 (GLP-1) on the improvement in liver function and histological resolution of NAFLD. Preliminary work has demonstrated that GLP-1 inhibited NLRP3 inflammasome activation …	a long-acting GLP-1 analog	in the treatment of NASH. We established a HepG2 cell model of NASH using double stimulation with palmitic acid and lipopolysaccharide to assess NLRP3 inflammasome and pyroptotic cell activity and to evaluate mitochondrial function and mitophagy. Liraglutide reduced lipid accumulation	inhibited NLRP3 inflammasome and pyroptosis activation	attenuated mitochondrial dysfunction and reactive oxygen species generation	augmented mitophagy in hepatocytes. Mitophagy inhibition with 3-methyladenine/PINK1-directed siRNA weakened the liraglutide-mediated suppression of inflammatory injury. We propose that liraglutide suppresses NLRP3 inflammasome-induced hepatocyte pyroptosis via mitophagy to slow the progression of NASH.
C1 [Yu	Xinyang; Hao	Ming; Liu	Yu; Ma	Xuefei; Lin	Wenjian; Xu	Qian; Zhou	Huanran; Kuang	HongYu] Harbin Med Univ	Dept Endocrinol	Affiliated Hosp 1	23 Youzheng St	Harbin 150001	Heilongjiang	Peoples R China.
[Shao	Ning] First Hosp Harbin	Dept Endocrinol	Harbin	Heilongjiang	Peoples R China.
C3 Harbin Medical University
RP Kuang	HY (corresponding author)	Harbin Med Univ	Dept Endocrinol	Affiliated Hosp 1	23 Youzheng St	Harbin 150001	Heilongjiang	Peoples R China.
EM ydyneifenmi@163.com
RI yu	ellen/JSK-6301-2023; Hao	Ming/GXI-0243-2022
CR Armstrong MJ	2016	LANCET	V387	P679	DOI 10.1016/S0140-6736(15)00803-X
Byrne BG	2013	MBIO	V4	DOI 10.1128/mBio.00620-12
Caldwell SH	1999	J HEPATOL	V31	P430	DOI 10.1016/S0168-8278(99)80033-6
Chen A	2018	BIOCHEM BIOPH RES CO	V499	P267	DOI 10.1016/j.bbrc.2018.03.142
Deretic V	2018	AUTOPHAGY	V14	P243	DOI 10.1080/15548627.2017.1402992
Diehl AM	2017	NEW ENGL J MED	V377	P2063	DOI 10.1056/NEJMra1503519
Gupta NA	2010	HEPATOLOGY	V51	P1584	DOI 10.1002/hep.23569
Jiang CT	2018	TOXICOLOGY	V410	P26	DOI 10.1016/j.tox.2018.09.002
Kagan JC	2013	NAT IMMUNOL	V14	P772	DOI 10.1038/ni.2668
Lamkanfi M	2010	CELL HOST MICROBE	V8	P44	DOI 10.1016/j.chom.2010.06.007
Lazarou M	2015	NATURE	V524	P309	DOI 10.1038/nature14893
Lei-Leston AC	2017	FRONT IMMUNOL	V8	DOI 10.3389/fimmu.2017.01168
Lemasters JJ	2014	REDOX BIOL	V2	P749	DOI 10.1016/j.redox.2014.06.004
Lin CW	2013	J HEPATOL	V58	P993	DOI 10.1016/j.jhep.2013.01.011
Lin QS	2019	REDOX BIOL	V26	DOI 10.1016/j.redox.2019.101254
Lin W	2008	J NEUROCHEM	V106	P464	DOI 10.1111/j.1471-4159.2008.05398.x
Liu J	2015	DIABETES-METAB RES	V31	P329	DOI 10.1002/dmrr.2580
Mai CT	2019	MOL IMMUNOL	V105	P76	DOI 10.1016/j.molimm.2018.10.015
Martins JD	2015	DNA CELL BIOL	V34	P274	DOI 10.1089/dna.2014.2752
Masters SL	2012	IMMUNITY	V37	P1009	DOI 10.1016/j.immuni.2012.08.027
Mota M	2016	METABOLISM	V65	P1049	DOI 10.1016/j.metabol.2016.02.014
Musso G	2016	NAT REV DRUG DISCOV	V15	P249	DOI 10.1038/nrd.2015.3
Nassir F	2014	INT J MOL SCI	V15	P8713	DOI 10.3390/ijms15058713
Nguyen TN	2016	TRENDS CELL BIOL	V26	P733	DOI 10.1016/j.tcb.2016.05.008
Qiu TM	2018	CELL DEATH DIS	V9	DOI 10.1038/s41419-018-1004-0
Rahman K	2016	LAB INVEST	V96	P895	DOI 10.1038/labinvest.2016.61
Sampedro J	2019	J CLIN MED	V8	DOI 10.3390/jcm8030339
Shao N	2018	GASTROENT RES PRACT	V2018	DOI 10.1155/2018/1864307
Shao N	2014	DIABETES-METAB RES	V30	P521	DOI 10.1002/dmrr.2561
Sun L	2016	J CELL PHYSIOL	V231	P1171	DOI 10.1002/jcp.25215
Thomas H.	2017	Nature Reviews Gastroenterology Amp; Hepatology	V14	P197	DOI [10.1038/nrgastro.2017.21	DOI 10.1038/NRGASTRO.2017.35]
Tilg H	2010	HEPATOLOGY	V52	P1836	DOI 10.1002/hep.24001
Tran TA	2011	PLOS ONE	V6	DOI 10.1371/journal.pone.0023660
Tschopp J	2010	NAT REV IMMUNOL	V10	P210	DOI 10.1038/nri2725
Wan XY	2016	CAN J GASTROENTEROL	V2016	DOI 10.1155/2016/6489012
Xu B	2018	J HEPATOL	V68	P773	DOI 10.1016/j.jhep.2017.11.040
Yan JH	2019	HEPATOLOGY	V69	P2414	DOI 10.1002/hep.30320
Yu JJ	2014	P NATL ACAD SCI USA	V111	P15514	DOI 10.1073/pnas.1414859111
Yuan L	2017	J AGR FOOD CHEM	V65	P9763	DOI 10.1021/acs.jafc.7b03248
Zhang BL	2018	FASEB J	V32	P757	DOI 10.1096/fj.201700602R
Zhong ZY	2016	CELL	V164	P896	DOI 10.1016/j.cell.2015.12.057
Zhou RB	2011	NATURE	V469	P221	DOI 10.1038/nature09663
Zhu W	2018	BIOCHEM BIOPH RES CO	V505	P523	DOI 10.1016/j.bbrc.2018.09.134
NR 43
TC 115
Z9 125
U1 1
U2 66
PU ELSEVIER
PI AMSTERDAM
PA RADARWEG 29	1043 NX AMSTERDAM	NETHERLANDS
SN 0014-2999
EI 1879-0712
J9 EUR J PHARMACOL
JI Eur. J. Pharmacol.
PD DEC 1
PY 2019
VL 864
AR 172715
DI 10.1016/j.ejphar.2019.172715
PG 9
WC Pharmacology & Pharmacy
WE Science Citation Index Expanded (SCI-EXPANDED)
SC Pharmacology & Pharmacy
GA JK4SF
UT WOS:000494834400009
PM 31593687
DA 2024-10-16
ER
PT J
AU Tripathi	M
Singh	BK
Zhou	J
Tikno	K
Widjaja	A
Sandireddy	R
Arul	K
Ghani	SABA
Bee	GGB
Wong	KA
Pei	HJ
Shekeran	SG
Sinha	RA
Singh	MK
Cook	SA
Suzuki	A
Lim	TR
Cheah	CC
Wang	J
Xiao	RP
Zhang	XQ
Chow	PKH
Yen	PM
AF Tripathi	Madhulika
Singh	Brijesh Kumar
Zhou	Jin
Tikno	Keziah
Widjaja	Anissa
Sandireddy	Reddemma
Arul	Kabilesh
Ghani	Siti Aishah Binte Abdul
Bee	George Goh Boon
Wong	Kiraely Adam
Pei	Ho Jia
Shekeran	Shamini Guna
Sinha	Rohit Anthony
Singh	Manvendra K.
Cook	Stuart Alexander
Suzuki	Ayako
Lim	Teegan Reina
Cheah	Chang-Chuen
Wang	Jue
Xiao	Rui-Ping
Zhang	Xiuqing
Chow	Pierce Kah Hoe
Yen	Paul Michael
TI Vitamin B<sub>12</sub> and folate decrease inflammation and fibrosis in
NASH by preventing syntaxin 17 homocysteinylation
SO JOURNAL OF HEPATOLOGY
LA English
DT Article
DE Homocysteine; Vitamin therapy; Syntaxin-17; Autophagy; Protein
homocysteinylation; Non-alcoholic steatohepatitis (NASH); Fibrosis;
B-12; Folate
ID AUTOPHAGY; METABOLISM; MOUSE; MODEL
AB Background & Aims: Several recent clinical studies have shown that serum homocysteine (Hcy) levels are positively correlated	while vitamin B-12 (B-12) and folate levels are negative correlated	with non-alcoholic steatohepatitis (NASH) severity. However	it is not known whether hyperhomocysteinemia (HHcy) plays a pathogenic role in NASH. Methods: We examined the effects of HHcy on NASH progression	metabolism	and autophagy in dietary and genetic mouse models	patients	and primates. We employed vitamin B-12 (B-12) and folate (Fol) to reverse NASH features in mice and cell culture.
Results: Serum Hcy correlated with hepatic inflammation and fibrosis in NASH. Elevated hepatic Hcy induced and exacerbated NASH. Gene expression of hepatic Hcy-metabolizing enzymes was downregulated in NASH. Surprisingly	we found increased homocysteinylation (Hcy-lation) and ubiquitination of multiple hepatic proteins in NASH including the key autophagosome/ lysosome fusion protein	Syntaxin 17 (Stx17). This protein was Hcy-lated and ubiquitinated	and its degradation led to a block in autophagy. Genetic manipulation of Stx17 revealed its critical role in regulating autophagy	inflammation and fibrosis during HHcy. Remarkably	dietary B12/Fol	which promotes enzymatic conversion of Hcy to methionine	decreased HHcy and hepatic Hcy-lated protein levels	restored Stx17 expression and autophagy	stimulated b-oxidation of fatty acids	and improved hepatic histology in mice with pre-established NASH.
Conclusions: HHcy plays a key role in the pathogenesis of NASH via Stx17 homocysteinylation. B-12/folate also may represent a novel first-line therapy for NASH.
Lay summary: The incidence of non-alcoholic steatohepatitis	for which there are no approved pharmacological therapies	is increasing	posing a significant healthcare challenge. Herein	based on studies in mice	primates and humans	we found that dietary supplementation with vitamin B-12 and folate could have therapeutic potential for the prevention or treatment of non-alcoholic steatohepatitis. (c) 2022 The Author(s). Published by Elsevier B.V. on behalf of European Association for the Study of the Liver. This is an open access article under the CC BY-NC-ND license (http://creativecommons.org/ licenses/by-nc-nd/4.0/).
C1 [Tripathi	Madhulika; Singh	Brijesh Kumar; Zhou	Jin; Tikno	Keziah; Widjaja	Anissa; Sandireddy	Reddemma; Arul	Kabilesh; Ghani	Siti Aishah Binte Abdul; Wong	Kiraely Adam; Pei	Ho Jia; Singh	Manvendra K.; Cook	Stuart Alexander; Yen	Paul Michael] Duke NUS Med Sch	Lab Hormonal Regulat Cardiovasc & Metab Disorders	Singapore 169857	Singapore.
[Bee	George Goh Boon; Lim	Teegan Reina; Cheah	Chang-Chuen] Singapore Gen Hosp	Dept Gastroenterol & Hepatol	Singapore 169608	Singapore.
[Shekeran	Shamini Guna] Natl Heart Ctr	5 Hosp Dr	Singapore 169609	Singapore.
[Sinha	Rohit Anthony; Cook	Stuart Alexander] Sanjay Gandhi Postgrad Inst Med Sci	Dept Endocrinol	Lucknow 226014	Uttar Pradesh	India.
[Suzuki	Ayako] Duke Gastroenterol Clin	40 Duke Med Circle	Suite 03107	DUMC 3913	Durham	NC 27710 USA.
[Wang	Jue; Xiao	Rui-Ping; Zhang	Xiuqing] Peking Univ	Inst Mol Med	5 Yiheyuan Rd	Beijing 100871	Peoples R China.
[Chow	Pierce Kah Hoe] Singapore Gen Hosp	Dept Surg	Singapore 169608	Singapore.
[Chow	Pierce Kah Hoe] Natl Canc Ctr	Dept Surg Oncol	Singapore 169608	Singapore.
[Yen	Paul Michael] Duke Mol Physiol Inst	300 N Duke St	Durham	NC 27701 USA.
[Yen	Paul Michael] 30 Duke Med Circle Clin 1A	Durham	NC 27710 USA.
C3 National University of Singapore; Singapore General Hospital; National
Heart Centre Singapore; Sanjay Gandhi Postgraduate Institute of Medical
Sciences; Peking University; Singapore General Hospital; National Cancer
Centre Singapore (NCCS)
RP Yen	PM (corresponding author)	Duke NUS Med Sch	Lab Hormonal Regulat	Cardiovasc & Metab Disorders Program	Singapore 169857	Singapore.; Tripathi	M (corresponding author)	Duke NUS Med Sch	Cardiovasc & Metab Disorders Program	8 Coll Rd	Singapore 169857	Singapore.
EM madhulika.tripathi@duke-nus.edu.sg; paul.yen@duke-nus.edu.sg
RI Sinha	Rohit/GXV-2427-2022; Singh	Manvendra/AHE-0676-2022; Xiuqing
Zhang/GNW-6730-2022; Suzuki	Ayako/A-7656-2009; Xiao
Rui-Ping/AAE-2629-2019; Yen	Paul/V-9857-2019; Singh	Brijesh
Kumar/C-1093-2009
OI Goh	Boon Bee George/0000-0001-8221-5299; Zhang
Xiuqin/0000-0001-8692-7146; Singh	Brijesh Kumar/0000-0003-4615-3988;
Suzuki	Ayako/0000-0003-1824-1067; Singh	Manvendra
K./0000-0002-2884-0074; Tikno	Keziah/0000-0003-1182-8455
FU Ministry of Health (MOH)	Singapore [NMRC/OFYIRG/0002/2016	MOH-000319
MOH-OFIRG19may-0002	NMRC/OFYIRG/077/2018	2019-AYOXXA-01
CSA19may-0002]; National Medical Research Council (NMRC)	Singapore
[NMRC/OFYIRG/0002/2016	MOH-000319	MOH-OFIRG19may-0002
NMRC/OFYIRG/077/2018	2019-AYOXXA-01	CSA19may-0002]; Duke-NUS Medical
School; Estate of Tan Sri Khoo Teck Puat Khoo Pilot Award
(Collaborative) [Duke-NUSKP(Coll)/2018/0007A	NMRC/OFYIRG/0053/2017]
FX This research was funded by the Ministry of Health (MOH)	and National
Medical Research Council (NMRC)	Singapore	grant number
NMRC/OFYIRG/0002/2016 and MOH-000319 (MOH-OFIRG19may-0002) to BKS;
NMRC/OFYIRG/077/2018 and 2019-AYOXXA-01 (AYOXXA Biosystems GmbH) to MT;
CSA19may-0002 to PMY; Duke-NUS Medical School and Estate of Tan Sri Khoo
Teck Puat Khoo Pilot Award (Collaborative) Duke-NUSKP(Coll)/2018/0007A
to JZ; NMRC/OFYIRG/0053/2017 to AW.
CR Allaire M	2019	J HEPATOL	V70	P985	DOI 10.1016/j.jhep.2019.01.026
Bretes E	2013	ACTA BIOCHIM POL	V60	P485
Chubarov A.S.	2021	ENCYCLOPEDIA	V1	P445	DOI [10.3390/encyclopedia1020037	DOI 10.3390/ENCYCLOPEDIA1020037]
Czaja MJ	2016	DIGEST DIS SCI	V61	P1304	DOI 10.1007/s10620-015-4025-x
Esse R	2014	FASEB J	V28	P2686	DOI 10.1096/fj.13-246579
Fu RQ	2018	CELL DEATH DIS	V9	DOI 10.1038/s41419-018-0276-8
Henkel AS	2009	J BIOL CHEM	V284	P31807	DOI 10.1074/jbc.M109.017970
Jakubowski H	2019	PHYSIOL REV	V99	P555	DOI 10.1152/physrev.00003.2018
Kalhan SC	2011	CLIN SCI	V121	P179	DOI 10.1042/CS20110060
Kobayashi K	2000	METABOLISM	V49	P22	DOI 10.1016/S0026-0495(00)90588-2
Koplay M	2011	J INVEST MED	V59	P1137	DOI 10.2310/JIM.0b013e31822a29f5
Kouroumalis E	2021	WORLD J HEPATOL	V13	DOI 10.4254/wjh.v13.i1.6
Kruger WD	2017	MOL GENET METAB	V121	P199	DOI 10.1016/j.ymgme.2017.05.011
Li Y	2020	P NATL ACAD SCI USA	V117	P21391	DOI 10.1073/pnas.2006997117
Maclean KN	2012	J BIOL CHEM	V287	P31994	DOI 10.1074/jbc.M112.355172
Mahamid M	2018	NUTRIENTS	V10	DOI 10.3390/nu10040440
Park JS	2020	AUTOPHAGY	V16	P86	DOI 10.1080/15548627.2019.1598751
Perla-Kaján J	2021	J PROTEOME RES	V20	P2458	DOI 10.1021/acs.jproteome.0c00937
Polyzos SA	2012	ANN HEPATOL	V11	P68	DOI 10.1016/S1665-2681(19)31488-7
Sinha RA	2014	HEPATOLOGY	V59	P1366	DOI 10.1002/hep.26667
Vahedi H.	2020	CLIN NUTR EXP	V29	P30	DOI DOI 10.1016/J.YCLNEX.2019.11.004
Widjaja AA	2019	GASTROENTEROLOGY	V157	P777	DOI 10.1053/j.gastro.2019.05.002
Zhou J	2014	PLOS ONE	V9	DOI 10.1371/journal.pone.0087008
NR 23
TC 48
Z9 49
U1 4
U2 27
PU ELSEVIER
PI AMSTERDAM
PA RADARWEG 29	1043 NX AMSTERDAM	NETHERLANDS
SN 0168-8278
EI 1600-0641
J9 J HEPATOL
JI J. Hepatol.
PD NOV
PY 2022
VL 77
IS 5
BP 1246
EP 1255
DI 10.1016/j.jhep.2022.06.033
EA OCT 2022
PG 11
WC Gastroenterology & Hepatology
WE Science Citation Index Expanded (SCI-EXPANDED)
SC Gastroenterology & Hepatology
GA 7A7BJ
UT WOS:000898606500004
PM 35820507
OA hybrid
HC Y
HP N
DA 2024-10-16
ER
PT J
AU Tan	T
Song	ZY
Li	WY
Wang	RM
Zhu	ML
Liang	ZX
Bai	YLN
Wang	Q
Wu	HY
Hu	XX
Xing	YM
AF Tan	Tan
Song	Zhiyuan
Li	Wenya
Wang	Runming
Zhu	Mingli
Liang	Zuoxiang
Bai	Yilina
Wang	Qi
Wu	Hanyu
Hu	Xiaoxiang
Xing	Yiming
TI Modelling porcine NAFLD by deletion of leptin and defining the role of
AMPK in hepatic fibrosis
SO CELL AND BIOSCIENCE
LA English
DT Article
DE Liver fibrosis; LEPTIN; Pig; NAFLD; AMPK pathway
ID FATTY LIVER-DISEASE; NF-KAPPA-B; EXPRESSION; SUPPRESSORS; MECHANISMS;
RESISTANCE; STEATOSIS; STRESS; MATRIX
AB BackgroundNon-alcoholic fatty liver disease (NAFLD) is the most prevalent cause of chronic hepatic disease and results in non-alcoholic steatohepatitis (NASH)	which progresses to fibrosis and cirrhosis. Although the Leptin deficient rodent models are widely used in study of metabolic syndrome and obesity	they fail to develop liver injuries as in patients.MethodsDue to the high similarity with humans	we generated Leptin-deficient (Leptin-/-) pigs to investigate the mechanisms and clinical trials of obesity and NAFLD caused by Leptin.ResultsThe Leptin-/- pigs showed increased body fat and significant insulin resistance at the age of 12 months. Moreover	Leptin-/- pig developed fatty liver	non-alcoholic steatohepatitis and hepatic fibrosis with age. Absence of Leptin in pig reduced the phosphorylation of JAK2-STAT3 and AMPK. The inactivation of JAK2-STAT3 and AMPK enhanced fatty acid beta-oxidation and leaded to mitochondrial autophagy respectively	and both contributed to increased oxidative stress in liver cells. In contrast with Leptin-/- pig	although Leptin deletion in rat liver inhibited JAK2-STAT3 phosphorylation	the activation of AMPK pathway might prevent liver injury. Therefore	beta-oxidation	mitochondrial autophagy and hepatic fibrosis did not occurred in Leptin-/- rat livers.ConclusionsThe Leptin-deficient pigs presents an ideal model to illustrate the full spectrum of human NAFLD. The activity of AMPK signaling pathway suggests a potential target to develop new strategy for the diagnosis and treatment of NAFLD.
C1 [Tan	Tan; Song	Zhiyuan; Li	Wenya; Wang	Runming; Zhu	Mingli; Liang	Zuoxiang; Bai	Yilina; Wang	Qi; Wu	Hanyu; Hu	Xiaoxiang; Xing	Yiming] China Agr Univ	Coll Biol Sci	State Key Lab Anim Biotech Breeding	Beijing	Peoples R China.
[Tan	Tan] Minist Agr & Rural Affairs	Dev Ctr Sci & Technol	Beijing	Peoples R China.
C3 China Agricultural University; Ministry of Agriculture & Rural Affairs
RP Xing	YM (corresponding author)	China Agr Univ	Coll Biol Sci	State Key Lab Anim Biotech Breeding	Beijing	Peoples R China.
EM ymxing@cau.edu.cn
RI Zhu	Mingli/HMP-7380-2023; Wang	Runming/AGO-5749-2022; Song
Zhiyuan/HSB-6014-2023; Xing	Yiming/HTL-8845-2023
FU We are grateful for the gift of
<italic>Leptin</italic><sup><italic>-/-</italic></sup> pigs by Dr. Ning
Li and <italic>Leptin</italic><sup><italic>-/-</italic></sup> rats by
Dr. Sen Wu. We would like to acknowledge the helps of Dr. Changgong Li
for technic
FX We are grateful for the gift of
<ITALIC>Leptin</ITALIC><SUP><ITALIC>-/-</ITALIC></SUP> pigs by Dr. Ning
Li and <ITALIC>Leptin</ITALIC><SUP><ITALIC>-/-</ITALIC></SUP> rats by
Dr. Sen Wu. We would like to acknowledge the helps of Dr. Changgong Li
for technical supporting and Dr. Lennart Hammarstrom for manuscript
writing.
CR Asrani SK	2014	CLIN GASTROENTEROL H	V12	P403	DOI 10.1016/j.cgh.2013.11.014
Bataller R	2005	J CLIN INVEST	V115	P209	DOI 10.1172/JCI200524282
Browning JD	2004	J CLIN INVEST	V114	P147	DOI 10.1172/JCI200422422
Brunt EM	2004	SEMIN LIVER DIS	V24	P3
Byrne CD	2015	J HEPATOL	V62	pS47	DOI 10.1016/j.jhep.2014.12.012
Fan B	2003	ANIM GENET	V34	P465	DOI 10.1046/j.0268-9146.2003.01057.x
Farooqi IS	2009	AM J CLIN NUTR	V89	p980S	DOI 10.3945/ajcn.2008.26788C
Farrell GC	2007	J GASTROEN HEPATOL	V22	P775	DOI 10.1111/j.1440-1746.2007.05002.x
Ghosh AK	2012	J CELL PHYSIOL	V227	P493	DOI 10.1002/jcp.22783
Giannandrea M	2014	DIS MODEL MECH	V7	P193	DOI 10.1242/dmm.012062
Goto M	2001	PEDIATR RES	V49	P552	DOI 10.1203/00006450-200104000-00018
Hebbard L	2011	NAT REV GASTRO HEPAT	V8	P34	DOI 10.1038/nrgastro.2010.191
Hossain IA	2015	PLOS ONE	V10	DOI 10.1371/journal.pone.0142165
Ikejima K	2002	GASTROENTEROLOGY	V122	P1399	DOI 10.1053/gast.2002.32995
Jeon SM	2016	EXP MOL MED	V48	DOI 10.1038/emm.2016.81
Joseph SB	2002	J BIOL CHEM	V277	P11019	DOI 10.1074/jbc.M111041200
Lan H	2016	FEBS LETT	V590	P3416	DOI 10.1002/1873-3468.12388
LeClair R	2007	TRENDS CARDIOVAS MED	V17	P202	DOI 10.1016/j.tcm.2007.05.004
Leclercq IA	2002	J HEPATOL	V37	P206	DOI 10.1016/S0168-8278(02)00102-2
Lee J	2015	CELL REP	V10	P266	DOI 10.1016/j.celrep.2014.12.023
Leung TM	2013	J HEPATOL	V58	P395	DOI 10.1016/j.jhep.2012.08.018
Luedde T	2011	NAT REV GASTRO HEPAT	V8	P108	DOI 10.1038/nrgastro.2010.213
Machado M	2006	J HEPATOL	V45	P600	DOI 10.1016/j.jhep.2006.06.013
McGlacken-Byrne SM	2014	DIABETIC MED	V31	pE1	DOI 10.1111/dme.12259
Odenthal MTP	2006	CORNEA	V25	P1173	DOI 10.1097/01.ico.0000243961.52769.5f
Penas-Steinhardt A	2011	BMC MED GENET	V12	DOI 10.1186/1471-2350-12-166
Pessayre D	2005	J HEPATOL	V42	P928	DOI 10.1016/j.jhep.2005.03.004
Rombouts K	2010	DIGEST DIS	V28	P229	DOI 10.1159/000282094
Scarlatti F	2008	CELL DEATH DIFFER	V15	P1318	DOI 10.1038/cdd.2008.51
Sha D	2010	HUM MOL GENET	V19	P352	DOI 10.1093/hmg/ddp501
Smith BK	2016	AM J PHYSIOL-ENDOC M	V311	pE730	DOI 10.1152/ajpendo.00225.2016
Ueki K	2004	P NATL ACAD SCI USA	V101	P10422	DOI 10.1073/pnas.0402511101
Vial G	2011	J HEPATOL	V54	P348	DOI 10.1016/j.jhep.2010.06.044
Weisberg SP	2003	J CLIN INVEST	V112	P1796	DOI 10.1172/JCI200319246
Williams CD	2011	GASTROENTEROLOGY	V140	P124	DOI 10.1053/j.gastro.2010.09.038
Yu JW	2013	INT J INFECT DIS	V17	pE539	DOI 10.1016/j.ijid.2013.01.027
Yumet G	2006	CRIT CARE MED	V34	P1420	DOI 10.1097/01.CCM.0000215113.66070.E0
NR 37
TC 4
Z9 4
U1 4
U2 10
PU BMC
PI LONDON
PA CAMPUS	4 CRINAN ST	LONDON N1 9XW	ENGLAND
EI 2045-3701
J9 CELL BIOSCI
JI Cell Biosci.
PD SEP 13
PY 2023
VL 13
IS 1
AR 169
DI 10.1186/s13578-023-01124-1
PG 17
WC Biochemistry & Molecular Biology
WE Science Citation Index Expanded (SCI-EXPANDED)
SC Biochemistry & Molecular Biology
GA W9EM3
UT WOS:001094587500002
PM 37705071
OA Green Submitted	Green Published	gold
DA 2024-10-16
ER
PT J
AU Zhou	LM
Fan	JH
Xu	MM
Xiong	MY
Wang	QJ
Chai	X
Li	XD
Li	XG
Ye	XL
AF Zhou	Li-ming
Fan	Jin-hua
Xu	Min-min
Xiong	Meng -yuan
Wang	Qiao-jiao
Chai	Xue
Li	Xiao-duo
Li	Xue-gang
Ye	Xiao-li
TI Epiberberine regulates lipid synthesis through SHP (NR0B2) to improve
non-alcoholic steatohepatitis
SO BIOCHIMICA ET BIOPHYSICA ACTA-MOLECULAR BASIS OF DISEASE
LA English
DT Article
DE Epiberberine; NASH; Transcriptomics; SHP; SREBP1; FASN
ID FATTY LIVER-DISEASE; SMALL HETERODIMER PARTNER; PHARMACOLOGICAL
ACTIVATION; HEPATIC STEATOSIS; RHIZOMA COPTIDIS; FIBROSIS; AUTOPHAGY;
GUT; MECHANISMS; DISORDERS
AB Epiberberine (EPI)	extracted from Rhizome Coptidis	has been shown to attenuate hyperlipidemia in vivo. Herein we have studied the mechanism by which EPI is active against non-alcoholic steatohepatitis (NASH) using	mice fed on a methionine- and choline-deficient (MCD) diet and HepG2 cells exposed to free fatty acids (FFA). We show that small heterodimer partner (SHP) protein is key in the regulation of lipid synthesis. In HepG2 cells and in the livers of MCD-fed mice	EPI elevated SHP levels	and this was accompanied by a reduction in sterol regulatory element-binding protein-1c (SREBP-1c) and FASN. Therefore	EPI reduced triglyceride (TG) accumulation in steatotic hepatocytes	even in HepG2 cells treated with siRNA-SHP	and also improved microbiota. Thus	EPI suppresses hepatic TG synthesis and ameliorates liver steatosis by upregulating SHP and inhibiting the SREBP1/FASN pathway	and improves gut microbiome.
C1 [Zhou	Li-ming; Xiong	Meng -yuan; Wang	Qiao-jiao; Chai	Xue; Li	Xiao-duo; Ye	Xiao-li] Southwest Univ	Engn Res Ctr Coptis Dev & Utilizat	Sch Life Sci	Minist Educ	Chongqing 400715	Peoples R China.
[Li	Xue-gang] Southwest Univ	Sch Pharmaceut Sci & Chinese Med	Chongqing 400716	Peoples R China.
[Li	Xue-gang; Ye	Xiao-li] Southwest Univ	Chongqing Prod Promot Ctr Chinese Tradit Med Moder	Sch Pharmaceut Sci	Chongqing 400716	Peoples R China.
C3 Southwest University - China; Southwest University - China; Southwest
University - China
RP Ye	XL (corresponding author)	Southwest Univ	Engn Res Ctr Coptis Dev & Utilizat	Sch Life Sci	Minist Educ	Chongqing 400715	Peoples R China.; Li	XG; Ye	XL (corresponding author)	Southwest Univ	Chongqing Prod Promot Ctr Chinese Tradit Med Moder	Sch Pharmaceut Sci	Chongqing 400716	Peoples R China.
EM Xuegangli@swu.edu.cn; yexiaoli@swu.edu.cn
RI Zhang	Can/JUU-9511-2023
FU Special Key Project of Technology Innovation and Application Development
inChongqing [CSTC2021jscx-gksb-N0033	cstc2020jscx-tpyzxX0022]; Science
Foundation of School of Life Sciences SWU [20212005425201]; National Key
Research and Development Program of China [2017YFC1702605];
County-University Cooperation Innovation Funds of Southwest Univer-sity
[SZ202102]
FX Funding This work was financially supported by Special Key Project of
Technology Innovation and Application Development inChongqing
(CSTC2021jscx-gksb-N0033	cstc2020jscx-tpyzxX0022) ; the Science
Foundation of School of Life Sciences SWU (20212005425201) ; the
National Key Research and Development Program of China for Tradi-tional
Chinese Medicine Modernization (2017YFC1702605) and the
County-University Cooperation Innovation Funds of Southwest Univer-sity
(SZ202102) .
CR [Anonymous]	2019	HEPATOLOGY	V71
Aron-Wisnewsky J	2020	NAT REV GASTRO HEPAT	V17	P279	DOI 10.1038/s41575-020-0269-9
Båvner A	2005	TRENDS ENDOCRIN MET	V16	P478	DOI 10.1016/j.tem.2005.10.005
Bechmann LP	2013	HEPATOLOGY	V57	P1394	DOI 10.1002/hep.26225
Bertelsen A	2021	J CYST FIBROS	V20	P682	DOI 10.1016/j.jcf.2021.04.012
Boursier J	2016	HEPATOLOGY	V63	P764	DOI 10.1002/hep.28356
Cariello M	2021	CELL MOL GASTROENTER	V11	P1519	DOI 10.1016/j.jcmgh.2021.01.012
Chen HY	2012	FITOTERAPIA	V83	P67	DOI 10.1016/j.fitote.2011.09.014
Chen JZ	2019	METABOLISM	V100	DOI 10.1016/j.metabol.2019.153954
Chen MT	2021	PHARMACOL RES	V172	DOI 10.1016/j.phrs.2021.105849
Chen N	2018	DRUG DES DEV THER	V12	P57	DOI 10.2147/DDDT.S151660
De GJ	2021	PHARMACOL RES	V169	DOI 10.1016/j.phrs.2021.105617
Del Chierico F	2017	HEPATOLOGY	V65	P451	DOI 10.1002/hep.28572
Doycheva I	2017	HEPATOLOGY	V65	P2100	DOI 10.1002/hep.29068
Cano PG	2012	PLOS ONE	V7	DOI 10.1371/journal.pone.0041079
Gu SH	2015	MOL BIOSYST	V11	P463	DOI 10.1039/c4mb00500g
He K	2016	PLANTA MED	V82	P690	DOI 10.1055/s-0035-1568261
He Q	2016	J MOL ENDOCRINOL	V57	P251	DOI 10.1530/JME-16-0139
Heindel JJ	2017	REPROD TOXICOL	V68	P3	DOI 10.1016/j.reprotox.2016.10.001
Hofmann AF	2016	HEPATOLOGY	V64	P1387	DOI 10.1002/hep.28633
Huang JS	2007	HEPATOLOGY	V46	P147	DOI 10.1002/hep.21632
Jadhav K	2018	MOL METAB	V9	P131	DOI 10.1016/j.molmet.2018.01.005
Kim YC	2018	NAT COMMUN	V9	DOI 10.1038/s41467-018-03060-y
Konerman MA	2018	J HEPATOL	V68	P362	DOI 10.1016/j.jhep.2017.10.015
Kwon OJ	2016	EVID-BASED COMPL ALT	V2016	DOI 10.1155/2016/2052180
Lan T	2021	HEPATOLOGY	V74	P686	DOI 10.1002/hep.31749
Lee SM	2015	HEPATOLOGY	V61	P497	DOI 10.1002/hep.27437
Liang RF	2022	PHARM BIOL	V60	P359	DOI 10.1080/13880209.2022.2036767
Liu YT	2010	DRUG METAB DISPOS	V38	P1779	DOI 10.1124/dmd.110.033936
Loomba R	2017	CELL METAB	V25	P1054	DOI 10.1016/j.cmet.2017.04.001
Lu Y	2014	GUT	V63	P170	DOI 10.1136/gutjnl-2012-303150
Ma H	2016	DRUG DEVELOP RES	V77	P163	DOI 10.1002/ddr.21302
Mai WJ	2020	FRONT PHARMACOL	V11	DOI 10.3389/fphar.2020.00185
Mansouri A	2018	GASTROENTEROLOGY	V155	P629	DOI 10.1053/j.gastro.2018.06.083
Negi CK	2022	METABOLISM	V126	DOI 10.1016/j.metabol.2021.154925
Qiao SS	2020	CELL REP	V32	DOI 10.1016/j.celrep.2020.108005
Ren SC	2021	FRONT PHARMACOL	V12	DOI 10.3389/fphar.2021.742465
Romualdo GR	2022	NUTRITION	V103-104	DOI 10.1016/j.nut.2022.111836
Sharma RS	2018	CELL MOL GASTROENTER	V5	P367	DOI 10.1016/j.jcmgh.2017.11.016
Sun YX	2018	BRIT J PHARMACOL	V175	P374	DOI 10.1111/bph.14079
Sun YX	2017	SCI REP-UK	V7	DOI 10.1038/s41598-017-11860-3
Teodoro JS	2013	MITOCHONDRION	V13	P637	DOI 10.1016/j.mito.2013.09.002
Tsuchida T	2017	NAT REV GASTRO HEPAT	V14	P397	DOI 10.1038/nrgastro.2017.38
Watanabe M	2004	J CLIN INVEST	V113	P1408	DOI 10.1172/JCI200421025
Wree A	2014	J MOL MED	V92	P1069	DOI 10.1007/s00109-014-1170-1
Wu GY	2017	CELL PHYSIOL BIOCHEM	V44	P1651	DOI 10.1159/000485765
Wu LY	2019	CELL DEATH DIS	V10	DOI 10.1038/s41419-019-1706-y
Wu WR	2017	FRONT MICROBIOL	V8	DOI 10.3389/fmicb.2017.01804
Xiao YP	2021	PHYTOMEDICINE	V83	DOI 10.1016/j.phymed.2021.153488
Xu X	2019	FASEB J	V33	P7289	DOI 10.1096/fj.201802316R
Younossi ZM	2016	HEPATOLOGY	V64	P73	DOI 10.1002/hep.28431
Yu MY	2021	INT J BIOL SCI	V17	P1693	DOI 10.7150/ijbs.54604
Yuan XL	2015	J TRANSL MED	V13	DOI 10.1186/s12967-015-0383-6
Zhang MH	2021	FREE RADICAL BIO MED	V164	P1	DOI 10.1016/j.freeradbiomed.2020.12.020
Zhang YX	2014	HEPATOLOGY	V60	P919	DOI 10.1002/hep.27121
Zhong DD	2018	CELL PHYSIOL BIOCHEM	V49	P1204	DOI 10.1159/000493297
Zhou B	2020	ADV SCI	V7	DOI 10.1002/advs.202002273
Zhu XP	2019	FREE RADICAL BIO MED	V141	P192	DOI 10.1016/j.freeradbiomed.2019.06.019
Zou A	2018	J BIOL CHEM	V293	P8656	DOI 10.1074/jbc.RA117.001653
Zou ZY	2016	EUR J PHARMACOL	V774	P1	DOI 10.1016/j.ejphar.2015.11.017
NR 60
TC 9
Z9 9
U1 5
U2 23
PU ELSEVIER
PI AMSTERDAM
PA RADARWEG 29	1043 NX AMSTERDAM	NETHERLANDS
SN 0925-4439
EI 1879-260X
J9 BBA-MOL BASIS DIS
JI Biochim. Biophys. Acta-Mol. Basis Dis.
PD APR
PY 2023
VL 1869
IS 4
AR 166639
DI 10.1016/j.bbadis.2023.166639
EA FEB 2023
PG 13
WC Biochemistry & Molecular Biology; Biophysics; Cell Biology
WE Science Citation Index Expanded (SCI-EXPANDED)
SC Biochemistry & Molecular Biology; Biophysics; Cell Biology
GA H6FI5
UT WOS:000996895300001
PM 36638873
OA Bronze
DA 2024-10-16
ER
PT J
AU Li	YL
Li	XQ
Wang	YD
Shen	C
Zhao	CY
AF Li	Yong-li
Li	Xiang-qian
Wang	Ya-dong
Shen	Chuan
Zhao	Cai-yan
TI Metformin alleviates inflammatory response in non-alcoholic
steatohepatitis by restraining signal transducer and activator of
transcription 3-mediated autophagy inhibition <i>in vitro</i> and <i>in
vivo</i>
SO BIOCHEMICAL AND BIOPHYSICAL RESEARCH COMMUNICATIONS
LA English
DT Article
DE Metformin; Inflammation; Methionine and choline-deficient (MCD); diet or
medium; Non-alcoholic steatohepatitis; STAT3; Autophagy
ID FATTY LIVER-DISEASE; STAT3; EXPRESSION; PROLIFERATION; INDUCTION;
GROWTH; CELLS
AB Autophagy is an intracellular recycling and degradation process for regulating cell survival and drug resistance. Non-alcoholic steatohepatitis (NASH) is becoming a widespread disease in developing countries. However	the role of autophagy in NASH has not yet been fully elucidated. The present study determined that signal transducer and activator of transcription 3 (STAT3)	in the inflammation and autophagy regulation	was the key in the progression of NASH. In NASH mouse and cell models	STAT3 mRNA and protein expressions were significantly increased	while the induction of autophagy was radically decreased. Furthermore	the effects of metformin on STAT3 expression level and NASH inflammation were investigated. The current results showed that metformin activated autophagy and decreased the mRNA expressions of inflammatory cytokines	IL-1 beta	IL-6	and TNF-alpha via inhibition of the STAT3 mRNA and protein expression. The siRNA targeting STAT3 activated autophagy and inhibited the NASH inflammatory response by reducing the mRNA expressions of the inflammatory cytokines in vivo and in vitro. The correlation between autophagy and inflammation was also explored. Autophagy induced by metformin attenuated the inflammatory response. This phenomen…	this study demonstrated that metformin alleviated the inflammatory response in the liver and the hepatocyte of the NASH model via STAT3-mediated autophagy induction. This mechanism provides a strategy for targeting the NASH inflammatory response. (C) 2019 Published by Elsevier Inc.
C1 [Li	Yong-li] Hebei Med Univ	Hosp 3	Dept Oncol	Shijiazhuang 050051	Hebei	Peoples R China.
[Li	Xiang-qian] First Hosp Baoding	Dept Infect	Baoding 071000	Hebei	Peoples R China.
[Wang	Ya-dong; Shen	Chuan; Zhao	Cai-yan] Hebei Med Univ	Hosp 3	Dept Infect	Shijiazhuang 050051	Hebei	Peoples R China.
C3 Hebei Medical University; Hebei Medical University
RP Zhao	CY (corresponding author)	Hebei Med Univ	Hosp 3	Dept Infect	Shijiazhuang 050051	Hebei	Peoples R China.
EM zhaocy2005@163.com
RI Liu	XiaoYan/GQA-7216-2022; wang	ya/HQZ-7558-2023; li
xiaomin/KCX-9845-2024
FU Key Project of Heibei Natural Science Fund [H2016206550]
FX This study was supported by the Key Project of Heibei Natural Science
Fund (H2016206550).
CR An JY	2017	ONCOTARGET	V8	P37538	DOI 10.18632/oncotarget.16556
Chen R	2016	EUR J PHARMACOL	V770	P126	DOI 10.1016/j.ejphar.2015.11.012
Deng XS	2012	CELL CYCLE	V11	P367	DOI 10.4161/cc.11.2.18813
Elschami M	2013	EUR J CELL BIOL	V92	P21	DOI 10.1016/j.ejcb.2012.09.002
Feng Y	2014	CELL DEATH DIS	V5	DOI 10.1038/cddis.2014.59
Foretz M	2014	CELL METAB	V20	P953	DOI 10.1016/j.cmet.2014.09.018
Fukushima H	2018	HEPATOL RES	V48	P757	DOI 10.1111/hepr.13071
González-Rodríguez A	2014	CELL DEATH DIS	V5	DOI 10.1038/cddis.2014.162
Handa P	2017	ANN HEPATOL	V16	P77
Itagaki H	2013	INT J CLIN EXP PATHO	V6	P2683
Jing YY	2018	MOL CELL ENDOCRINOL	V461	P256	DOI 10.1016/j.mce.2017.09.025
Jung KH	2017	CLIN CANCER RES	V23	P5537	DOI 10.1158/1078-0432.CCR-16-2253
Kleiner DE	2005	HEPATOLOGY	V41	P1313	DOI 10.1002/hep.20701
Lavallard VJ	2014	BIOMED RES INT	V2014	DOI 10.1155/2014/120179
Lee SY	2017	J IMMUNOL	V198	P2661	DOI 10.4049/jimmunol.1403088
Lee SY	2015	PLOS ONE	V10	DOI 10.1371/journal.pone.0135858
Liu ZG	2018	BIOMED PHARMACOTHER	V103	P1262	DOI 10.1016/j.biopha.2018.04.156
Lu Bo	2017	Zhongguo Shi Yan Xue Ye Xue Za Zhi	V25	P1097	DOI 10.7534/j.issn.1009-2137.2017.04.024
Maeda S	2005	CELL	V121	P977	DOI 10.1016/j.cell.2005.04.014
Marchesini G	1999	AM J MED	V107	P450	DOI 10.1016/S0002-9343(99)00271-5
Miao LJ	2014	TUMOR BIOL	V35	P7097	DOI 10.1007/s13277-014-1961-6
Min HK	2015	AM J PHYSIOL-GASTR L	V308	pG794	DOI 10.1152/ajpgi.00390.2014
Pan XP	2018	LIFE SCI	V214	P124	DOI 10.1016/j.lfs.2018.10.064
Park MJ	2016	TRANSL RES	V173	P115	DOI 10.1016/j.trsl.2016.03.006
Pietrocola F	2013	SEMIN CANCER BIOL	V23	P310	DOI 10.1016/j.semcancer.2013.05.008
Rajaei E.	2018	CURR RHEUMATOL REV	V14
Rawlings JS	2004	J CELL SCI	V117	P1281	DOI 10.1242/jcs.00963
Rouabhia S	2014	EXPERT REV GASTROENT	V8	P343	DOI 10.1586/17474124.2014.894880
Saengboonmee C	2017	ANTICANCER RES	V37	P115	DOI 10.21873/anticanres.11296
Shi WY	2012	CELL DEATH DIS	V3	DOI 10.1038/cddis.2012.13
Song YM	2015	AUTOPHAGY	V11	P46	DOI 10.4161/15548627.2014.984271
Spinello I.	2018	HAEMATOLOGICA	V104
Teratani T	2018	J CLIN INVEST	V128	P1581	DOI 10.1172/JCI92863
Trinh Son Xuan	2017	Asian Pac J Cancer Prev	V18	P473
Wang L	2015	HEPATOLOGY	V61	P486	DOI 10.1002/hep.27420
Woo SL	2014	PLOS ONE	V9	DOI 10.1371/journal.pone.0091111
Yokoyama T	2007	AUTOPHAGY	V3	P496	DOI 10.4161/auto.4602
Yoon S	2010	AUTOPHAGY	V6	P1125	DOI 10.4161/auto.6.8.13547
Zheng J	2015	FRONT MED-PRC	V9	P173	DOI 10.1007/s11684-015-0384-0
Zhou RB	2011	NATURE	V469	P221	DOI 10.1038/nature09663
NR 40
TC 26
Z9 26
U1 0
U2 9
PU ACADEMIC PRESS INC ELSEVIER SCIENCE
PI SAN DIEGO
PA 525 B ST	STE 1900	SAN DIEGO	CA 92101-4495 USA
SN 0006-291X
EI 1090-2104
J9 BIOCHEM BIOPH RES CO
JI Biochem. Biophys. Res. Commun.
PD MAY 21
PY 2019
VL 513
IS 1
BP 64
EP 72
DI 10.1016/j.bbrc.2019.03.077
PG 9
WC Biochemistry & Molecular Biology; Biophysics
WE Science Citation Index Expanded (SCI-EXPANDED)
SC Biochemistry & Molecular Biology; Biophysics
GA HY6RL
UT WOS:000468257300010
PM 30935688
DA 2024-10-16
ER
PT J
AU Li	B
Wang	R
Wang	L
Zhang	GC
Zhang	Y
AF Li	Bin
Wang	Rui
Wang	Lei
Zhang	Gucheng
Zhang	Yang
TI Capillin protects against non-alcoholic steatohepatitis through
suppressing NLRP3 inflammasome activation and oxidative stress
SO IMMUNOPHARMACOLOGY AND IMMUNOTOXICOLOGY
LA English
DT Article
DE Capillin; non-alcoholic steatohepatitis; oxidative stress; NLRP3;
apoptosis
ID HEPATIC STEATOSIS; LIVER; AUTOPHAGY; FIBROSIS
AB Background Non-alcoholic steatohepatitis (NASH) is an extreme form of non-alcoholic fatty liver disease. The present study concentrated on the role of Capillin	a polyacetylene compound isolated from Artemisia capillaris Thunb.	in NASH development. Materials and methods Palmitic acid (PA) was treated with FL83B hepatocytes	and high-fat diet was given to mouse to construct the NASH model in vivo. The 3-(4	5-dimethylthiazol-2-yl)-2	5-diphenyltetrazolium bromide (MTT) method	flow cytometry	and terminal deoxynucleotidyl transferase-mediated dUTP nick end labeling (TUNEL) assay were carried out to measure the viability and apoptosis of FL83B hepatocytes. Quantitative reverse transcription-polymerase chain reaction (qRT-PCR) was performed to measure the mRNA expressions of infiltration markers (Cd11c	Ccr2	and Ly6c)	fibrosis genes (Tgf beta 1	Col1a1	and Timp1)	and alpha-smooth muscle actin (alpha-SMA). Western blot	immunofluorescence	and Enzyme-linked immunosorbent assay (ELISA) were implemented to examine the proteins of Caspase-3	Bcl2	Nrf2	HO-1	NLRP3	ASC	and Caspase-1	the ROS level	and oxidative stress markers (MDA	GSH-ST	SOD	and GSH-Px)	and the lipid peroxidation level	respectively. Moreover	HE staining was manipulated to observe the histopathological changes in liver tissue. Results Capillin hampered PA-mediated hepatocytes apoptosis and enhanced cell viability. Furthermore	Capillin suppressed PA-mediated oxidative stress in hepatocytes	promoted Nrf2/HO-1 expression	and repressed NLRP3-ASC-Caspase1 inflammasome. The in vivo studies indicated that Capillin vigorously improves liver fat accumulation	oxidative stress	and liver injury in NASH mice. Mechanistically	Capillin repressed NLRP3-ASC-Caspase1 inflammasome and up-regulated the Nrf2-HO-1 pathway in the liver. Conclusion Capillin ameliorates hepatocyte injury by dampening oxidative stress and repressing NLRP3 inflammasome in NASH mice.
C1 [Li	Bin; Wang	Lei; Zhang	Gucheng] Zaozhuang Hosp Chinese Med	Dept Hepatol	Zaozhuang	Shandong	Peoples R China.
[Wang	Rui] Zaozhuang Hosp Chinese Med	Dept Gastroenterol	Zaozhuang	Shandong	Peoples R China.
[Zhang	Yang] Zaozhuang Municipal Hosp	Dept Hepatol	Zaozhuang	Shandong	Peoples R China.
RP Zhang	Y (corresponding author)	Zaozhuang Municipal Hosp	41 Longtou Rd	Zaozhuang 277102	Shandong	Peoples R China.
EM zhangl372017@163.com
CR Agostini L	2004	IMMUNITY	V20	P319	DOI 10.1016/S1074-7613(04)00046-9
Alegre F	2017	SEMIN LIVER DIS	V37	P119	DOI 10.1055/s-0037-1601350
Browning JD	2004	HEPATOLOGY	V40	P1387	DOI 10.1002/hep.20466
Brunt EM	1999	AM J GASTROENTEROL	V94	P2467	DOI 10.1016/S0002-9270(99)00433-5
Cai C	2017	INFLAMMATION	V40	P1875	DOI 10.1007/s10753-017-0628-z
Chen HW	2020	TOXICOL APPL PHARM	V393	DOI 10.1016/j.taap.2020.114941
Chitturi S	2007	J GASTROEN HEPATOL	V22	P778	DOI 10.1111/j.1440-1746.2007.05001.x
Christensen LP	2006	J PHARMACEUT BIOMED	V41	P683	DOI 10.1016/j.jpba.2006.01.057
Falcao AS	2017	ACS CHEM NEUROSCI	V8	P89	DOI 10.1021/acschemneuro.6b00250
Feng XJ	2017	BIOCHEM PHARMACOL	V136	P136	DOI 10.1016/j.bcp.2017.04.014
Feng Y	2019	OXID MED CELL LONGEV	V2019	DOI 10.1155/2019/7067619
Friedman SL	2018	NAT MED	V24	P908	DOI 10.1038/s41591-018-0104-9
Gentilini A	2016	CURR MOL MED	V16	P710	DOI 10.2174/1566524016666161021163252
GLAZUNOVA N. P.	1967	ANTIBIOTIKI	V12	P767
Hallock YF	1995	J NAT PROD	V58	P1801	DOI 10.1021/np50126a001
Hong SH	2004	INT J MOL MED	V13	P717
Islam MN	2016	ARCH PHARM RES	V39	P340	DOI 10.1007/s12272-016-0715-y
Itoh Y	2018	HEPATOL RES	V48	P1099	DOI 10.1111/hepr.13226
Jang M	2015	BIOMED RES INT	V2015	DOI 10.1155/2015/872718
Ji Y	2019	NUTRIENTS	V11	DOI 10.3390/nu11092062
KIKUGAWA K	1992	ANAL BIOCHEM	V202	P249	DOI 10.1016/0003-2697(92)90102-D
Kim SH	2017	AUTOPHAGY	V13	P1767	DOI 10.1080/15548627.2017.1356977
Kitade H	2017	NUTRIENTS	V9	DOI 10.3390/nu9040387
Knorr J	2020	SEMIN LIVER DIS	V40	P298	DOI 10.1055/s-0040-1708540
Lee DH	2012	J GINSENG RES	V36	P40	DOI 10.5142/jgr.2012.36.1.40
Luo XG	2021	CAN J PHYSIOL PHARM	V99	P468	DOI 10.1139/cjpp-2020-0165
Manne V	2018	CLIN LIVER DIS	V22	P23	DOI 10.1016/j.cld.2017.08.007
Masarone M	2018	OXID MED CELL LONGEV	V2018	DOI 10.1155/2018/9547613
Mridha AR	2017	J HEPATOL	V66	P1037	DOI 10.1016/j.jhep.2017.01.022
Paradies G	2014	WORLD J GASTROENTERO	V20	P14205	DOI 10.3748/wjg.v20.i39.14205
Peng ZC	2018	MOL MED REP	V18	P5815	DOI 10.3892/mmr.2018.9615
Pfohl M	2021	INT J FOOD SCI NUTR	V72	P499	DOI 10.1080/09637486.2020.1849041
Ratziu V	2010	J HEPATOL	V53	P372	DOI 10.1016/j.jhep.2010.04.008
Rodrigues G	2019	OXID MED CELL LONGEV	V2019	DOI 10.1155/2019/3201873
SCHIECHL H	1989	Z NATURFORSCH C	V44	P289
Shi ZL	2019	AGING-US	V11	P12177	DOI 10.18632/aging.102559
Shim Hong	2012	Immune Netw	V12	P213	DOI 10.4110/in.2012.12.5.213
Song LM	2017	FRONT CELL NEUROSCI	V11	DOI 10.3389/fncel.2017.00063
Spahis S	2017	ANTIOXID REDOX SIGN	V26	P519	DOI 10.1089/ars.2016.6776
Sugimoto N	2007	J FOOD HYG SOC JPN	V48	P106	DOI 10.3358/shokueishi.48.106
Whelan LC	2004	ANTICANCER RES	V24	P2281
Wree A	2014	J MOL MED	V92	P1069	DOI 10.1007/s00109-014-1170-1
Wu CQ	2018	CHEM-BIOL INTERACT	V291	P111	DOI 10.1016/j.cbi.2018.06.005
Xu LJ	2019	BMC COMPLEM ALTERN M	V19	DOI 10.1186/s12906-019-2488-6
Yang G	2016	SCI REP-UK	V6	DOI 10.1038/srep24399
Yoon M	2011	PHARM BIOL	V49	P614	DOI 10.3109/13880209.2010.539617
Zhang NP	2019	LAB INVEST	V99	P749	DOI 10.1038/s41374-018-0177-6
Zheng T	2018	OXID MED CELL LONGEV	V2018	DOI 10.1155/2018/8597897
Zhu W	2018	BIOCHEM BIOPH RES CO	V505	P523	DOI 10.1016/j.bbrc.2018.09.134
NR 49
TC 4
Z9 5
U1 1
U2 16
PU TAYLOR & FRANCIS LTD
PI ABINGDON
PA 2-4 PARK SQUARE	MILTON PARK	ABINGDON OR14 4RN	OXON	ENGLAND
SN 0892-3973
EI 1532-2513
J9 IMMUNOPHARM IMMUNOT
JI Immunopharmacol. Immunotoxicol.
PD NOV 2
PY 2021
VL 43
IS 6
BP 778
EP 789
DI 10.1080/08923973.2021.1984520
EA OCT 2021
PG 12
WC Immunology; Pharmacology & Pharmacy; Toxicology
WE Science Citation Index Expanded (SCI-EXPANDED)
SC Immunology; Pharmacology & Pharmacy; Toxicology
GA WW3SA
UT WOS:000704552300001
PM 34618611
DA 2024-10-16
ER
PT J
AU Zeng	JC
Zhu	BH
Su	ML
AF Zeng	Jiacheng
Zhu	Banghao
Su	Meiling
TI Autophagy is involved in acetylshikonin ameliorating non-alcoholic
steatohepatitis through AMPK/mTOR pathway
SO BIOCHEMICAL AND BIOPHYSICAL RESEARCH COMMUNICATIONS
LA English
DT Article
DE Acetylshikonin; Autophagy; Non-alcoholic steatohepatitis; Fibrosis
ID FATTY LIVER-DISEASE; CHOLINE-DEFICIENT DIET; PATHOGENESIS; PROMOTES;
CELLS; STEATOSIS; MODEL
AB Acetylshikonin (AS)	a naphthoquinone constituent derived from Lithospermum erythrorhizon	has been revealed various pharmacological activities including anti-oxidative	anti-inflammatory and antifertility effects. Our previous study has illuminated the effects of AS on preventing obesity and hepatic steatosis in db/db mice. However	the effects of AS and the molecular mechanisms for curing non-alcoholic steatohepatitis (NASH) have not yet been studied. Autophagy has been considered as a lysosomal degradative pathway responsible for the removal of cellular lipid droplets through a process called lipophagy	which is recognized as a potential therapeutic approach for NASH. Here we hypothesize that autophagy is involved in the beneficial effects of AS on methionine-choline deficient (MCD) diet-induced NASH of mice. In this study	we observed that AS treatment ameliorated the pathological signs of NASH	and markedly suppressed the levels of hepatic IL-1 beta and TNF-alpha cytokines	and hepatocyte apoptotic cells in MCD diet-induced mice. Moreover	immunological analyses showed that the elevated expression of the fibrotic markers including alpha-SMA	collegen I	collegen III and fibronectin in MCD diet-induced mice were notably down-regulated by AS treatment. Nevertheless	the beneficial effects of AS on ameliorating NASH were notably counteracted by co-administration of chloroquine	an autophagy inhibitor. Furthermore	our data suggested that AS treatment increased hepatocyte autophagy in MCD diet induced mice via AMPK/mTOR pathway. These findings suggest that AS could be therapeutically effective in the development of NASH by ameliorating steatosis	inflammation	liver injury and fibrosis. (C) 2018 Elsevier Inc. All rights reserved.
C1 [Su	Meiling] Sun Yat Sen Univ	Guangzhou Women & Childrens Med Ctr	Inst Pediat	Guangzhou	Guangdong	Peoples R China.
[Zeng	Jiacheng; Zhu	Banghao] Sun Yat Sen Univ	Cardiac & Cerebral Vasc Res Ctr	Zhongshan Sch Med	Dept Pharmacol	Guangzhou	Guangdong	Peoples R China.
C3 Sun Yat Sen University; Guangzhou Medical University; Guangzhou Women &
Children's Medical Center; Sun Yat Sen University
RP Su	ML (corresponding author)	Sun Yat Sen Univ	Guangzhou Women & Childrens Med Ctr	Inst Pediat	Guangzhou	Guangdong	Peoples R China.
EM MeilingSu@gwcmc.org
RI Zeng	Jiacheng/JMQ-2883-2023
FU National Natural Science Foundation of China [81670117]; Guangdong
Province Science and Technology Project [2017A050506008]; Guangzhou
Science and Technology Project [201707010270]
FX This work was supported by grants from the National Natural Science
Foundation of China (Grant No. 81670117)	the Guangdong Province Science
and Technology Project (Grant No. 2017A050506008) and by the Guangzhou
Science and Technology Project (Grant No. 201707010270).
CR Ahmed A	2015	CLIN GASTROENTEROL H	V13	P2062	DOI 10.1016/j.cgh.2015.07.029
Chen M	2017	AUTOPHAGY	V13	P1813	DOI 10.1080/15548627.2017.1356550
Chen R	2016	EUR J PHARMACOL	V770	P126	DOI 10.1016/j.ejphar.2015.11.012
Czaja MJ	2016	DIGEST DIS SCI	V61	P1304	DOI 10.1007/s10620-015-4025-x
Dulai PS	2017	HEPATOLOGY	V65	P1557	DOI 10.1002/hep.29085
Farrell GC	2006	HEPATOLOGY	V43	pS99	DOI 10.1002/hep.20973
He CC	2009	ANNU REV GENET	V43	P67	DOI 10.1146/annurev-genet-102808-114910
He Q	2016	BIOCHEM BIOPH RES CO	V476	P196	DOI 10.1016/j.bbrc.2016.05.086
Hernández-Gea V	2012	GASTROENTEROLOGY	V142	P938	DOI 10.1053/j.gastro.2011.12.044
Hernandez-Gea V	2011	ANNU REV PATHOL-MECH	V6	P425	DOI 10.1146/annurev-pathol-011110-130246
Kleiner DE	2005	HEPATOLOGY	V41	P1313	DOI 10.1002/hep.20701
Li QS	2018	BRAIN RES BULL	V137	P311	DOI 10.1016/j.brainresbull.2018.01.007
Liao PL	2017	SCI REP-UK	V7	DOI 10.1038/srep44985
Liu Y	2014	J TRANSL MED	V12	DOI 10.1186/s12967-014-0315-x
Machado MV	2016	GASTROENTEROLOGY	V150	P1769	DOI 10.1053/j.gastro.2016.02.066
Marcolin Éder	2011	Arq. Gastroenterol.	V48	P72	DOI 10.1590/S0004-28032011000100015
Martinez-Lopez N	2015	ANNU REV NUTR	V35	P215	DOI 10.1146/annurev-nutr-071813-105336
Mehta K	2002	NUTR REV	V60	P289	DOI 10.1301/002966402320387224
Mizushima N	2011	CELL	V147	P728	DOI 10.1016/j.cell.2011.10.026
Musso G	2016	NAT REV DRUG DISCOV	V15	P249	DOI 10.1038/nrd.2015.3
Olaso E	2001	J CLIN INVEST	V108	P1369	DOI 10.1172/JCI200112373
Parafati M	2015	J NUTR BIOCHEM	V26	P938	DOI 10.1016/j.jnutbio.2015.03.008
Su ML	2016	MOLECULES	V21	DOI 10.3390/molecules21080976
Suzuki A	2017	ANNU REV MED	V68	P85	DOI 10.1146/annurev-med-051215-031109
Williams CD	2011	GASTROENTEROLOGY	V140	P124	DOI 10.1053/j.gastro.2010.09.038
Wong RJ	2015	GASTROENTEROLOGY	V148	P547	DOI 10.1053/j.gastro.2014.11.039
Xiong XW	2012	J BIOL CHEM	V287	P39107	DOI 10.1074/jbc.M112.412569
Yang ZF	2009	CURR TOP MICROBIOL	V335	P1	DOI 10.1007/978-3-642-00302-8_1
You M	2004	GASTROENTEROLOGY	V127	P1798	DOI 10.1053/j.gastro.2004.09.049
Zeisberg M	2003	NAT MED	V9	P964	DOI 10.1038/nm888
Zeng Z	2014	J ETHNOPHARMACOL	V154	P653	DOI 10.1016/j.jep.2014.04.038
Zhang Y	2015	MOL NUTR FOOD RES	V59	P1443	DOI 10.1002/mnfr.201500016
NR 32
TC 18
Z9 24
U1 2
U2 31
PU ACADEMIC PRESS INC ELSEVIER SCIENCE
PI SAN DIEGO
PA 525 B ST	STE 1900	SAN DIEGO	CA 92101-4495 USA
SN 0006-291X
EI 1090-2104
J9 BIOCHEM BIOPH RES CO
JI Biochem. Biophys. Res. Commun.
PD SEP 10
PY 2018
VL 503
IS 3
BP 1645
EP 1650
DI 10.1016/j.bbrc.2018.07.094
PG 6
WC Biochemistry & Molecular Biology; Biophysics
WE Science Citation Index Expanded (SCI-EXPANDED)
SC Biochemistry & Molecular Biology; Biophysics
GA GT1IH
UT WOS:000444222100070
PM 30055803
DA 2024-10-16
ER
PT J
AU Honma	K
Kirihara	S
Nakayama	H
Fukuoka	T
Ohara	T
Kitamori	K
Sato	I
Hirohata	S
Fujii	M
Yamamoto	S
Ran	S
Watanabe	S
AF Honma	Koki
Kirihara	Sora
Nakayama	Hinako
Fukuoka	Taketo
Ohara	Toshiaki
Kitamori	Kazuya
Sato	Ikumi
Hirohata	Satoshi
Fujii	Moe
Yamamoto	Shusei
Ran	Shang
Watanabe	Shogo
TI Selective autophagy associated with iron overload aggravates
non-alcoholic steatohepatitis via ferroptosis
SO EXPERIMENTAL BIOLOGY AND MEDICINE
LA English
DT Article
DE Non-alcoholic steatohepatitis; ferroptosis; ferritinophagy; lipophagy;
autophagy; iron overload
ID CALCINEURIN; PEROXIDATION; DEGRADATION; FORM
AB Non-alcoholic steatohepatitis (NASH) is a progressive form of non-alcoholic fatty liver disease (NAFLD) that causes cirrhosis and hepatocellular carcinoma. Iron is an essential trace element in the body; however	excess iron can cause tissue damage and dysfunction. Iron overload is often observed in patients with NASH	and the amount of iron accumulated in the liver positively correlates with the histological severity of NASH. Ferroptosis	a novel form of iron-dependent cell death	is caused by the accumulation of lipid peroxidation and oxidative stress and is related to NASH. In addition	ferroptosis is closely related to autophagy	an intracellular self-degradation process. Although autophagy has many beneficial effects	it may also be harmful to the organism	for example	inducing ferroptosis. It is unclear whether iron overload aggravates NASH via autophagy. The aim of this research is to determine the mechanism by which iron overload induces ferroptosis via autophagy and aggravates NASH. Stroke-prone spontaneously hypertensive rats (SHRSP5/Dmcr) were divided into two groups and fed a high-fat and high-cholesterol (HFC) diet for eight weeks. Iron dextran was admi…	histological staining	calcineurin activity assay	quantitative reverse transcription polymerase chain reaction (RT-PCR)	immunofluorescence staining	and electron microscopy were performed. The results showed that iron overload promoted autophagy via nuclear translocation of transcription factor EB (TFEB) and induced ferritinophagy	which is the autophagic degradation of ferritin. In addition	the HFC diet induced lipophagy	the autophagic degradation of lipid droplets. The Fe group also exhibited promoted ferroptosis and aggravated hepatic inflammation and fibrosis. In conclusion	iron overload accelerates ferritinophagy and lipophagy	aggravating NASH pathology via ferroptosis. These findings indicate the therapeutic potential of inhibiting autophagy and ferroptosis for treating NASH.
C1 [Honma	Koki; Kirihara	Sora; Nakayama	Hinako; Fukuoka	Taketo; Yamamoto	Shusei] Okayama Univ	Grad Sch Hlth Sci	Dept Med Technol	Okayama 7008558	Japan.
[Ohara	Toshiaki] Okayama Univ	Grad Sch Med Dent & Pharmaceut Sci	Dept Pathol & Expt Med	Okayama 7008558	Japan.
[Kitamori	Kazuya] Kinjo Gakuin Univ	Coll Human Life & Environm	Nagoya 4638521	Japan.
[Sato	Ikumi; Hirohata	Satoshi; Yamamoto	Shusei; Watanabe	Shogo] Okayama Univ	Acad Field Hlth Sci	Okayama 7008558	Japan.
[Fujii	Moe] Ehime Prefectural Univ Hlth Sci	Dept Med Technol	Tobe	Ehime 7912101	Japan.
[Ran	Shang] HeiLongjiang Prov Ctr Dis Control & Prevent	Harbin 150030	Peoples R China.
C3 Okayama University; Okayama University; Okayama University
RP Watanabe	S (corresponding author)	Okayama Univ	Acad Field Hlth Sci	Okayama 7008558	Japan.
EM watanabe1224@okayama-u.ac.jp
RI Ohara	Toshiaki/ABA-5149-2021
OI Yamamoto	Shusei/0009-0004-0582-2879; Ohara
Toshiaki/0000-0003-1557-1589
FU Japan Society for the Promotion [15K191780]; [18K10993]; [20H00548];
[23K16796]
FX The author(s) disclosed receipt of the following financial support for
the research	authorship	and/or publication of this article: This work
was supported by grants from the Japan Society for the Promotion (grant
no. 15K191780) and Grant-in-Aid for Scientific Research (C) (grant no.
18K10993) to S.W	Grant-in-Aid for Scientific Research (A) (grant no.
20H00548) to S.H.	and Grant-in-Aid for Early-Career Scientists (grant
no. 23K16796) to I.S
CR Asano T	2011	MOL CELL BIOL	V31	P2040	DOI 10.1128/MCB.01437-10
Bai YS	2019	BIOCHEM BIOPH RES CO	V508	P997	DOI 10.1016/j.bbrc.2018.12.039
Bauckman KA	2016	AUTOPHAGY	V12	P850	DOI 10.1080/15548627.2016.1160176
Chen YM	2016	SCI ADV	V2	DOI 10.1126/sciadv.1600021
Dixon SJ	2014	NAT CHEM BIOL	V10	P9	DOI 10.1038/nchembio.1416
Dixon SJ	2012	CELL	V149	P1060	DOI 10.1016/j.cell.2012.03.042
Elias J	2009	MAGN RESON IMAGING	V27	P976	DOI 10.1016/j.mri.2009.02.002
ESTERBAUER H	1986	BIOCHIM BIOPHYS ACTA	V876	P154	DOI 10.1016/0005-2760(86)90329-2
Feng YC	2014	CELL RES	V24	P24	DOI 10.1038/cr.2013.168
Fruman DA.	1996	METHODS	V9
Gao MH	2016	CELL RES	V26	P1021	DOI 10.1038/cr.2016.95
Gatica D	2018	NAT CELL BIOL	V20	P233	DOI 10.1038/s41556-018-0037-z
Goodman ZD	2007	J HEPATOL	V47	P598	DOI 10.1016/j.jhep.2007.07.006
Horai Y	2016	INT J EXP PATHOL	V97	P75	DOI 10.1111/iep.12169
Hou W	2016	AUTOPHAGY	V12	P1425	DOI 10.1080/15548627.2016.1187366
ISHAK K	1995	J HEPATOL	V22	P696	DOI 10.1016/0168-8278(95)80226-6
Khaminets A	2016	TRENDS CELL BIOL	V26	P6	DOI 10.1016/j.tcb.2015.08.010
Kidane TZ	2006	AM J PHYSIOL-CELL PH	V291	pC445	DOI 10.1152/ajpcell.00505.2005
Kitamori K.	2012	ENVIRON HEALTH PREV	V17
KLEE CB	1979	P NATL ACAD SCI USA	V76	P6270	DOI 10.1073/pnas.76.12.6270
Kleiner DE	2005	HEPATOLOGY	V41	P1313	DOI 10.1002/hep.20701
Kowdley KV	2012	HEPATOLOGY	V55	P77	DOI 10.1002/hep.24706
Kraft C	2009	BBA-MOL CELL RES	V1793	P1404	DOI 10.1016/j.bbamcr.2009.02.006
Kroemer G	2010	MOL CELL	V40	P280	DOI 10.1016/j.molcel.2010.09.023
Li J	2020	CELL DEATH DIS	V11	DOI 10.1038/s41419-020-2298-2
Li N	2020	FREE RADICAL BIO MED	V160	P303	DOI 10.1016/j.freeradbiomed.2020.08.009
Luo X	2021	CELL DEATH DIFFER	V28	P1971	DOI 10.1038/s41418-020-00719-2
Manne V	2018	CLIN LIVER DIS	V22	P23	DOI 10.1016/j.cld.2017.08.007
Marmur J	2018	BMC GASTROENTEROL	V18	DOI 10.1186/s12876-018-0804-0
Medina DL	2015	NAT CELL BIOL	V17	P288	DOI 10.1038/ncb3114
Mehta KJ	2018	AM J MED SCI	V355	P183	DOI 10.1016/j.amjms.2017.08.012
Mizushima N	2011	CELL	V147	P728	DOI 10.1016/j.cell.2011.10.026
Nakamura K	2009	J CARD FAIL	V15	P709	DOI 10.1016/j.cardfail.2009.04.008
Nd AM.	2019	INTEGR MED	V18
Palmieri M	2011	HUM MOL GENET	V20	P3852	DOI 10.1093/hmg/ddr306
Park MW	2021	REDOX BIOL	V41	DOI 10.1016/j.redox.2021.101947
Pasini AMF	2021	ANTIOXIDANTS-BASEL	V10	DOI 10.3390/antiox10111677
Rusnak F	2000	PHYSIOL REV	V80	P1483	DOI 10.1152/physrev.2000.80.4.1483
Sardiello M	2009	SCIENCE	V325	P473	DOI 10.1126/science.1174447
Sathyanarayan A	2017	CELL REP	V19	P1	DOI 10.1016/j.celrep.2017.03.026
Settembre C	2011	SCIENCE	V332	P1429	DOI 10.1126/science.1204592
Singh R	2009	NATURE	V458	P1131	DOI 10.1038/nature07976
Singh RK	2012	INT J OPT	V2012	DOI [10.1155/2012/832086	10.1155/2012/282041]
Stockwell BR	2017	CELL	V171	P273	DOI 10.1016/j.cell.2017.09.021
Tian Q	2020	OXID MED CELL LONGEV	V2020	DOI 10.1155/2020/1295382
Tsikas D	2017	ANAL BIOCHEM	V524	P13	DOI 10.1016/j.ab.2016.10.021
Tsurusaki S	2019	CELL DEATH DIS	V10	DOI 10.1038/s41419-019-1678-y
Watanabe S	2018	INT J EXP PATHOL	V99	P282	DOI 10.1111/iep.12301
Watanabe S	2018	J ATHEROSCLER THROMB	V25	P439	DOI 10.5551/jat.40956
Williams CD	2011	GASTROENTEROLOGY	V140	P124	DOI 10.1053/j.gastro.2010.09.038
Yang WS	2016	P NATL ACAD SCI USA	V113	pE4966	DOI 10.1073/pnas.1603244113
Yang Y	2022	CELL DEATH DIS	V13	DOI 10.1038/s41419-022-04775-z
Younossi ZM	2015	HEPATOLOGY	V62	p739A	DOI 10.1002/hep.28431
Zhang H	2021	BIOMEDICINES	V9	DOI 10.3390/biomedicines9111660
NR 54
TC 1
Z9 1
U1 5
U2 13
PU SAGE PUBLICATIONS LTD
PI LONDON
PA 1 OLIVERS YARD	55 CITY ROAD	LONDON EC1Y 1SP	ENGLAND
SN 1535-3702
EI 1535-3699
J9 EXP BIOL MED
JI Exp. Biol. Med.
PD JUL
PY 2023
VL 248
IS 13
BP 1112
EP 1123
DI 10.1177/15353702231191197
EA AUG 2023
PG 12
WC Medicine	Research & Experimental
WE Science Citation Index Expanded (SCI-EXPANDED)
SC Research & Experimental Medicine
GA X3MM8
UT WOS:001080261900001
PM 37646078
OA Bronze
DA 2024-10-16
ER
PT J
AU Yang	YL
Kuo	HC
Wang	FS
Huang	YH
AF Yang	Ya-Ling
Kuo	Hsing-Chun
Wang	Feng-Sheng
Huang	Ying-Hsien
TI MicroRNA-29a Disrupts DNMT3b to Ameliorate Diet-Induced Non-Alcoholic
Steatohepatitis in Mice
SO INTERNATIONAL JOURNAL OF MOLECULAR SCIENCES
LA English
DT Article
DE miR-29a; methionine-choline-deficient (MCD) diet; DNMT3b; non-alcoholic
steatohepatitis; fibrosis
ID HEPATIC STELLATE CELLS; FATTY LIVER-DISEASE; JAUNDICE-INDUCED FIBROSIS;
ENDOPLASMIC-RETICULUM; OBSTRUCTIVE-JAUNDICE; ACTIVATION; APOPTOSIS;
AUTOPHAGY; CHOLINE; STRESS
AB MicroRNA-29 (miR-29) has been found to reduce liver inflammation and fibrosis following a liver injury. Meanwhile	DNA methyltransferase has been reported to participate in the development of non-alcoholic steatohepatitis (NASH). The aim of this study is to investigate the miR-29a regulation of methyltransferase signaling and epigenetic program in NASH progression. Methods: miR-29a transgenic mice (miR-29aTg mice) and wild-type littermates were subjected to the methionine-choline-deficient (MCD) diet-induced …	immunohistochemical stain	Western blot	and luciferase reporter assay. The results demonstrated that increased miR-29a alleviated the MCD diet-induced body weight loss and steatosis and decreased aspartate aminotransferase (AST) levels in mice. Furthermore	hepatic tissue in miR-29aTg mice displayed a weak fibrotic matrix	as shown with Sirius Red staining concomitant with low fibrotic -SMA expression within affected tissues compared to the wild-type mice fed the MCD diet. Forced miR-29a expression reduced the MCD diet exaggeration of reactive oxygen species (ROS) production by immunohistochemically staining 8-OHdG. Increased miR-29a signaling also resulted in the downregulation of DNMT3b	TGF-	IL-6	heme oxygenase-1 (HO-1)	p-SMAD3	PI3K	and L3BII expression within the liver tissue. An in vitro luciferase reporter assay further confirmed that miR-29a mimic transfection reduced DNMT3b expression in primary HSCs. Our data provide new insights that miR-29a improves MCD diet-induced liver inflammation	steatosis and fibrosis	and highlight the potential of miR-29a targeted therapy for treating NASH.
C1 [Yang	Ya-Ling] Kaohsiung Chang Gung Mem Hosp	Dept Anesthesiol	Kaohsiung 833	Taiwan.
[Yang	Ya-Ling; Wang	Feng-Sheng; Huang	Ying-Hsien] Chang Gung Univ	Coll Med	Kaohsiung 833	Taiwan.
[Kuo	Hsing-Chun] Chang Gung Univ Sci & Technol	Dept Nursing	Chiayi 600	Taiwan.
[Kuo	Hsing-Chun] Chiayi Chang Gung Mem Hosp	Chiayi 600	Taiwan.
[Kuo	Hsing-Chun] Chang Gung Univ Sci & Technol	Res Ctr Ind Human Ecol	Taoyuan 330	Taiwan.
[Kuo	Hsing-Chun] Chang Gung Univ Sci & Technol	Coll Human Ecol	Res Ctr Chinese Herbal Med	Taoyuan 330	Taiwan.
[Wang	Feng-Sheng] CGUST	Chron Dis & Hlth Promot Res Ctr	Chiayi 600	Taiwan.
[Wang	Feng-Sheng] Kaohsiung Chang Gung Mem Hosp	Dept Med Res	Core Lab Phen & Diagnost	Kaohsiung 833	Taiwan.
[Huang	Ying-Hsien] Kaohsiung Chang Gung Mem Hosp	Dept Pediat	Kaohsiung 833	Taiwan.
C3 Chang Gung Memorial Hospital; Chang Gung University; Chang Gung
University of Science & Technology; Chang Gung Memorial Hospital; Chang
Gung University of Science & Technology; Chang Gung University of
Science & Technology; Chang Gung Memorial Hospital; Chang Gung Memorial
Hospital
RP Huang	YH (corresponding author)	Chang Gung Univ	Coll Med	Kaohsiung 833	Taiwan.; Huang	YH (corresponding author)	Kaohsiung Chang Gung Mem Hosp	Dept Pediat	Kaohsiung 833	Taiwan.
EM yaling453@yahoo.com.tw; guscsi@gmail.com; wangfs@ms33.hinet.net;
yhhuang123@yahoo.com.tw
OI Huang	Ying-Hsien/0000-0002-7127-0046
FU National Health Research Institute [NHRI-EX107-10736SI]; Ministry of
Science and Technology	Taiwan [106-2314-B-182A-141 -MY3]; Chang Gung
Memorial Hospital	Taiwan [CMRPG8I0941	8G1342]
FX This study was supported by grants from the National Health Research
Institute (NHRI-EX107-10736SI)	Ministry of Science and Technology
Taiwan (106-2314-B-182A-141 -MY3) and Chang Gung Memorial Hospital
Taiwan (CMRPG8I0941 and 8G1342). However	these organizations had no
part in the study design	data collection and analysis	publication
decisions	or preparation of the manuscript.
CR Anderson N	2008	PHARMACOL REV	V60	P311	DOI 10.1124/pr.108.00001
Cai CX	2017	DIGEST DIS SCI	V62	P968	DOI 10.1007/s10620-017-4470-9
Cole LK	2012	BBA-MOL CELL BIOL L	V1821	P754	DOI 10.1016/j.bbalip.2011.09.009
Dowman JK	2011	DIABETES OBES METAB	V13	P692	DOI 10.1111/j.1463-1326.2011.01403.x
Elsharkawy AM	2005	APOPTOSIS	V10	P927	DOI 10.1007/s10495-005-1055-4
Estep JM	2015	LIVER INT	V35	P1367	DOI 10.1111/liv.12555
Nguyen G	2018	BIOCHEM BIOPH RES CO	V495	P2649	DOI 10.1016/j.bbrc.2017.12.143
Gressner AM	2002	FRONT BIOSCI-LANDMRK	V7	pD793	DOI 10.2741/gressner
Hernández-Gea V	2013	J HEPATOL	V59	P98	DOI 10.1016/j.jhep.2013.02.016
Huang YH	2019	INT J MED SCI	V16	P212	DOI 10.7150/ijms.29930
Huang YH	2018	INT J MOL SCI	V19	DOI 10.3390/ijms19071889
Huang YH	2018	EXP BIOL MED	V243	P13	DOI 10.1177/1535370217741500
Huang YH	2015	PLOS ONE	V10	DOI 10.1371/journal.pone.0136453
Jampoka Kanisa	2018	Microrna	V7	P215	DOI 10.2174/2211536607666180531093302
Kadayifci FZ	2018	INT J MOL SCI	V19	DOI 10.3390/ijms19124055
Kim RS	2016	SCI REP-UK	V6	DOI 10.1038/srep39342
Kovacheva VP	2007	J BIOL CHEM	V282	P31777	DOI 10.1074/jbc.M705539200
Lau JKC	2017	J PATHOL	V241	P36	DOI 10.1002/path.4829
Li SC	2016	INT J MOL SCI	V17	DOI 10.3390/ijms17030324
Li WW	2016	OXID MED CELL LONGEV	V2016	DOI 10.1155/2016/4690857
Lin YC	2018	BIOCHEM BIOPH RES CO	V496	P880	DOI 10.1016/j.bbrc.2018.01.132
Liu MX	2017	ACTA PHARMACOL SIN	V38	P660	DOI 10.1038/aps.2016.158
Loomba R	2012	HEPATOLOGY	V56	P943	DOI 10.1002/hep.25772
Mantovani A	2004	TRENDS IMMUNOL	V25	P677	DOI 10.1016/j.it.2004.09.015
Mehedint MG	2013	CURR OPIN CLIN NUTR	V16	P339	DOI 10.1097/MCO.0b013e3283600d46
Meng DX	2018	BIOMED PHARMACOTHER	V108	P1617	DOI 10.1016/j.biopha.2018.10.005
Moran-Salvador E	2017	CELL MOL GASTROENTER	V4	P125	DOI 10.1016/j.jcmgh.2017.04.007
Mridha AR	2017	J HEPATOL	V66	P1037	DOI 10.1016/j.jhep.2017.01.022
Perugorria MJ	2012	HEPATOLOGY	V56	P1129	DOI 10.1002/hep.25754
Porcu C	2018	INT J MOL SCI	V19	DOI 10.3390/ijms19123948
Rinella ME	2015	JAMA-J AM MED ASSOC	V313	P2263	DOI 10.1001/jama.2015.5370
Rinella ME	2004	J HEPATOL	V40	P47	DOI 10.1016/j.jhep.2003.09.020
Roderburg C	2011	HEPATOLOGY	V53	P209	DOI 10.1002/hep.23922
Sharma NK	2008	J CLIN ENDOCR METAB	V93	P4532	DOI 10.1210/jc.2008-1001
Sheen-Chen SM	2014	J GASTROENTEROL	V49	P1285	DOI 10.1007/s00535-013-0892-0
Singal AK	2016	TRANSPLANTATION	V100	P607	DOI 10.1097/TP.0000000000000945
Su QZ	2018	ADV DRUG DELIVER REV	V129	P54	DOI 10.1016/j.addr.2018.01.009
Takaki A	2013	INT J MOL SCI	V14	P20704	DOI 10.3390/ijms141020704
Tiao MM	2014	APOPTOSIS	V19	P30	DOI 10.1007/s10495-013-0909-4
Tiniakos DG	2010	ANNU REV PATHOL-MECH	V5	P145	DOI 10.1146/annurev-pathol-121808-102132
Tryndyak VP	2012	TOXICOL APPL PHARM	V262	P52	DOI 10.1016/j.taap.2012.04.018
Williams CD	2011	GASTROENTEROLOGY	V140	P124	DOI 10.1053/j.gastro.2010.09.038
Yang XS	2014	MOL ENDOCRINOL	V28	P565	DOI 10.1210/me.2013-1293
Yang YL	2017	INT J MOL SCI	V18	DOI 10.3390/ijms18010192
Yi Dong-qian	2016	Chinese Medical Sciences Journal	V31	P65
Yoshida K	2014	INT J ONCOL	V45	P1363	DOI 10.3892/ijo.2014.2552
Zhu XC	2012	INT J MOL MED	V30	P1321	DOI 10.3892/ijmm.2012.1140
NR 47
TC 38
Z9 38
U1 0
U2 4
PU MDPI
PI BASEL
PA ST ALBAN-ANLAGE 66	CH-4052 BASEL	SWITZERLAND
SN 1661-6596
EI 1422-0067
J9 INT J MOL SCI
JI Int. J. Mol. Sci.
PD MAR 21
PY 2019
VL 20
IS 6
AR 1499
DI 10.3390/ijms20061499
PG 12
WC Biochemistry & Molecular Biology; Chemistry	Multidisciplinary
WE Science Citation Index Expanded (SCI-EXPANDED)
SC Biochemistry & Molecular Biology; Chemistry
GA HU8GD
UT WOS:000465523400111
PM 30917489
OA Green Published	Green Submitted	gold
DA 2024-10-16
ER
PT J
AU Lu	MM
Ren	Y
Zhou	YW
Xu	LL
Zhang	MM
Ding	LP
Cheng	WX
Jin	X
AF Lu	Miao-Miao
Ren	Yue
Zhou	Yu-Wei
Xu	Ling-Ling
Zhang	Meng-Meng
Ding	Lin-Ping
Cheng	Wei-Xin
Jin	Xi
TI Antagonizing adipose tissue-derived exosome miR-103-hepatocyte
phosphatase and tensin homolog pathway alleviates autophagy in
non-alcoholic steatohepatitis: A trans-cellular crosstalk
SO WORLD JOURNAL OF GASTROENTEROLOGY
LA English
DT Article
DE Non-alcoholic steatohepatitis; Nonalcoholic fatty liver disease;
Exosomes; Phosphatase and tensin homolog
ID FATTY LIVER-DISEASE; IN-VIVO; LIPID-METABOLISM; MICRORNAS;
TRANSPLANTATION; CONTRIBUTE; MIR-33A/B
AB BACKGROUND Obesity plays a vital role in the occurrence and development of non-alcoholic steatohepatitis (NASH). However	the underlining mechanism is still unclear	where adipose tissue (AT) derived exosomes may actively participate. MicroRNAs (miRNAs) are commonly secreted from exosomes for cell communication. Though the regulation of miR-103 on insulin sensitivity has been reported	the specific role of AT-derived exosomes miR-103 in NASH is still vague and further investigation may provide novel therapeutic choices.AIM To determine the specific role of AT-derived exosomes miR-103 in developing NASH through various methods.METHODS The expression levels of miR-103 in the AT-derived exosomes and livers were detected and compared between NASH mice and control. The effect of miR…	including steatosis and inflammation degree changes. The interaction between miR-103 and the autophagy-related gene phosphatase and tensin homolog (PTEN) was confirmed by dual-luciferase reporter assay. The role of the interaction between miR-103 and PTEN on autophagy was verified in NASH-like cells. Finally	the effects of miR-103 from adipose-derived exosomes on NASH and autophagy were analyzed through animal experiments.RESULTS The expression of miR-103 was increased in NASH mice	compared to the control	and inhibition of miR-103 could alleviate NASH. The results of the dual-luciferase reporter assay showed miR-103 could interact with PTEN. MiR-103-anta decreased p-AMPKa	p-mammalian target of rapamycin (mTOR)	and p62 but increased the protein levels of PTEN and LC3-II/I and the number of autophagosomes in NASH mice. Similar results were also observed in NASH-like cells	and further experiments showed PTEN silencing inhibited the effect of miR-103-anta. AT derived-exosome miR-103 aggravated NASH and increased the expressions of p-AMPKa	p-mTOR	and p62 but decreased the protein levels of PTEN and LC3-II/I and the number of autophagosomes in mice.CONCLUSION AT derived-exosome increased the levels of miR-103 in the liver	and miR-103 aggravated NASH. Mechanically	miR-103 could interact with PTEN and inhibit autophagy.
C1 [Lu	Miao-Miao] Zhejiang Univ	Sch Med	Childrens Hosp	Endoscopy Ctr	Hangzhou 310003	Peoples R China.
[Ren	Yue; Zhou	Yu-Wei; Xu	Ling-Ling; Cheng	Wei-Xin] Zhejiang Univ	Sch Med	Dept Med Oncol	Hangzhou 310003	Zhejiang	Peoples R China.
[Xu	Ling-Ling] Second Peoples Hosp Yuhang Dist	Dept Radiol	Hangzhou 310003	Zhejiang	Peoples R China.
[Zhang	Meng-Meng] Hangzhou Shangcheng Dist Peoples Hosp	Dept Gastroenterol	Hangzhou 310003	Zhejiang	Peoples R China.
[Jin	Xi] Zhejiang Univ	Affiliated Hosp 1	Sch Med	Dept Gastroenterol	79 Qingchun Rd	Hangzhou 310003	Zhejiang	Peoples R China.
C3 Zhejiang University; Zhejiang University; Zhejiang University
RP Jin	X (corresponding author)	Zhejiang Univ	Affiliated Hosp 1	Sch Med	Dept Gastroenterol	79 Qingchun Rd	Hangzhou 310003	Zhejiang	Peoples R China.
EM jxfl007@zju.edu.cn
RI Cheng	Weixin/F-4968-2011; zhou	yuwei/KHD-4127-2024
FU Natural Science Foundation of Zhejiang Province; [LZ21H030002]
FX Supported by the Natural Science Foundation of Zhejiang Province	No.
LZ21H030002.
CR Agarwal V	2015	ELIFE	V4	DOI 10.7554/eLife.05005
Allen AM	2023	J HEPATOL	V79	P209	DOI 10.1016/j.jhep.2023.01.026
Aydos LR	2019	NUTRIENTS	V11	DOI 10.3390/nu11123067
Belgardt BF	2015	NAT MED	V21	P619	DOI 10.1038/nm.3862
Byrne CD	2015	J HEPATOL	V62	pS47	DOI 10.1016/j.jhep.2014.12.012
Chalasani N	2018	HEPATOLOGY	V67	P328	DOI 10.1002/hep.29367
Charlton MR	2011	GASTROENTEROLOGY	V141	P1249	DOI 10.1053/j.gastro.2011.06.061
Crewe C	2022	REV ENDOCR METAB DIS	V23	P61	DOI 10.1007/s11154-020-09625-x
Dávalos A	2011	P NATL ACAD SCI USA	V108	P9232	DOI 10.1073/pnas.1102281108
DiStefano JK	2020	ENDOCRINOLOGY	V161	DOI 10.1210/endocr/bqaa134
Esau C	2006	CELL METAB	V3	P87	DOI 10.1016/j.cmet.2006.01.005
Fang T	2018	DRUG DEVELOP RES	V79	P324	DOI 10.1002/ddr.21459
Fuchs A	2021	GASTROENTEROLOGY	V161	P968	DOI 10.1053/j.gastro.2021.05.008
Gao J	2020	ACTA PHYSIOL	V228	DOI 10.1111/apha.13339
Jin X	2020	CELL DEATH DIS	V11	DOI 10.1038/s41419-020-2293-7
Klionsky DJ	2000	SCIENCE	V290	P1717	DOI 10.1126/science.290.5497.1717
Krützfeldt J	2005	NATURE	V438	P685	DOI 10.1038/nature04303
Lagos-Quintana M	2001	SCIENCE	V294	P853	DOI 10.1126/science.1064921
Liu T	2019	BIOCHEM BIOPH RES CO	V515	P352	DOI 10.1016/j.bbrc.2019.05.113
Mizushima N	2008	NATURE	V451	P1069	DOI 10.1038/nature06639
Polyzos SA	2019	METABOLISM	V92	P82	DOI 10.1016/j.metabol.2018.11.014
Pullen TJ	2011	MOL CELL BIOL	V31	P3182	DOI 10.1128/MCB.01433-10
Qian H	2021	MOL ASPECTS MED	V82	DOI 10.1016/j.mam.2021.100973
Rayner KJ	2011	NATURE	V478	P404	DOI 10.1038/nature10486
Rottiers V	2012	NAT REV MOL CELL BIO	V13	P239	DOI 10.1038/nrm3313
Sinha RA	2014	HEPATOLOGY	V59	P1366	DOI 10.1002/hep.26667
Thietart S	2020	J HEPATOL	V73	P1507	DOI 10.1016/j.jhep.2020.07.014
Trajkovski M	2011	NATURE	V474	P649	DOI 10.1038/nature10112
Ueno T	2017	NAT REV GASTRO HEPAT	V14	P170	DOI 10.1038/nrgastro.2016.185
Vienberg S	2017	ACTA PHYSIOL	V219	P346	DOI 10.1111/apha.12681
Voinnet O	2009	CELL	V136	P669	DOI 10.1016/j.cell.2009.01.046
Wang L	2021	CELL METAB	V33	P1372	DOI 10.1016/j.cmet.2021.05.019
Wong RJ	2015	GASTROENTEROLOGY	V148	P547	DOI 10.1053/j.gastro.2014.11.039
Wong VWS	2010	GUT	V59	P969	DOI 10.1136/gut.2009.205088
Ying W	2017	CELL	V171	P372	DOI 10.1016/j.cell.2017.08.035
Younossi ZM	2019	HEPATOLOGY	V69	P564	DOI 10.1002/hep.30254
Younossi ZM	2016	HEPATOLOGY	V64	P73	DOI 10.1002/hep.28431
Zhou J	2022	THYROID	V32	P725	DOI 10.1089/thy.2021.0621
NR 38
TC 1
Z9 1
U1 1
U2 8
PU BAISHIDENG PUBLISHING GROUP INC
PI PLEASANTON
PA 7041 Koll Center Parkway	Suite 160	PLEASANTON	CA	UNITED STATES
SN 1007-9327
EI 2219-2840
J9 WORLD J GASTROENTERO
JI World J. Gastroenterol.
PD AUG 7
PY 2023
VL 29
IS 29
BP 4528
EP 4541
DI 10.3748/wjg.v29.i29.4528
PG 14
WC Gastroenterology & Hepatology
WE Science Citation Index Expanded (SCI-EXPANDED)
SC Gastroenterology & Hepatology
GA T7LQ4
UT WOS:001079765400003
PM 37621754
OA hybrid	Green Published
DA 2024-10-16
ER
PT J
AU Chen	XT
Chan	H
Zhang	L
Liu	XD
Ho	IHT
Zhang	X
Ho	J
Hu	W
Tian	YY
Kou	SL
Chan	CS
Yu	J
Wong	SH
Gin	T
Chan	MTV
Sun	XG
Wu	WKK
AF Chen	Xiaoting
Chan	Hung
Zhang	Lin
Liu	Xiaodong
Ho	Idy H. T.
Zhang	Xiang
Ho	Jeffery
Hu	Wei
Tian	Yuanyuan
Kou	Shanglong
Chan	Chee Sam
Yu	Jun
Wong	Sunny H.
Gin	Tony
Chan	Matthew T. V.
Sun	Xuegang
Wu	William K. K.
TI The phytochemical polydatin ameliorates non-alcoholic steatohepatitis by
restoring lysosomal function and autophagic flux
SO JOURNAL OF CELLULAR AND MOLECULAR MEDICINE
LA English
DT Article
DE cathepsin D; LC3; lipophagy; NAFLD; p62
ID INSULIN-RESISTANCE; HEPATIC STEATOSIS; LIVER; EXPRESSION; OBESITY;
STRESS; ACID
AB Impaired autophagic degradation of intracellular lipids is causally linked to the development of non-alcoholic steatohepatitis (NASH). Pharmacological agents that can restore hepatic autophagic flux could therefore have therapeutic potentials for this increasingly prevalent disease. Herein	we investigated the effects of polydatin	a natural precursor of resveratrol	in a murine nutritional model of NASH and a cell line model of steatosis. Results showed that oral administration of polydatin protected against hepatic lipid accumulation and alleviated inflammation and hepatocyte damage in db/db mice fed methionine-choline deficient diet. Polydatin also alleviated palmitic acid-induced lipid accumulation in cultured hepatocytes. In both models	polydatin restored lysosomal function and autophagic flux that were impaired by NASH or steatosis. Mechanistically	polydatin inhibited mTOR signalling and up-regulated the expression and activity of TFEB	a known master regulator of lysosomal function. In conclusion	polydatin ameliorated NASH through restoring autophagic flux. The polydatin-regulated autophagy was associated with inhibition of mTOR pathway and restoration of lysosomal function by TFEB. Our study provided affirmative preclinical evidence to inform future clinical trials for examining the potential anti-NASH effect of polydatin in humans.
C1 [Chen	Xiaoting; Sun	Xuegang] Southern Med Univ	Sch Tradit Chinese Med	Guangzhou	Guangdong	Peoples R China.
[Chen	Xiaoting] Southern Med Univ	Zhujiang Hosp	Guangzhou	Guangdong	Peoples R China.
[Chan	Hung; Zhang	Lin; Liu	Xiaodong; Ho	Idy H. T.; Ho	Jeffery; Hu	Wei; Tian	Yuanyuan; Kou	Shanglong; Chan	Chee Sam; Gin	Tony; Chan	Matthew T. V.; Wu	William K. K.] Chinese Univ Hong Kong	Dept Anaesthesia & Intens Care	Shatin	Hong Kong	Peoples R China.
[Zhang	Lin; Zhang	Xiang; Yu	Jun; Wong	Sunny H.; Wu	William K. K.] Chinese Univ Hong Kong	Li Ka Shing Inst Hlth Sci	State Key Lab Digest Dis	Shatin	Hong Kong	Peoples R China.
[Zhang	Lin; Yu	Jun; Wong	Sunny H.; Wu	William K. K.] CUHK Shenzhen Res Inst	Shenzhen	Peoples R China.
[Zhang	Xiang; Yu	Jun; Wong	Sunny H.] Chinese Univ Hong Kong	Dept Med & Therapeut	Shatin	Hong Kong	Peoples R China.
C3 Southern Medical University - China; Southern Medical University -
China; Chinese University of Hong Kong; Chinese University of Hong Kong;
CUHK Shenzhen Research Institute; The Chinese University of Hong Kong
Shenzhen; Chinese University of Hong Kong
RP Sun	XG (corresponding author)	Southern Med Univ	Sch Tradit Chinese Med	Guangzhou	Guangdong	Peoples R China.; Chan	MTV; Wu	WKK (corresponding author)	Chinese Univ Hong Kong	Dept Anaesthesia & Intens Care	Shatin	Hong Kong	Peoples R China.
EM mtvchan@cuhk.edu.hk; sxg_smu@126.com; wukakei@cuhk.edu.hk
RI SUN	Xuegang/HPG-1494-2023; ZHANG	Lin/O-9109-2015; Wong
Sunny/N-3754-2015; Yu	Jun/D-8569-2015; Kou	Shanglong/AAJ-3841-2020;
Ho	Idy/AAW-1605-2021; Liu	Xiaodong/AAA-2538-2019; ZHANG
Xiang/N-7918-2015; GIN	Tony/J-2521-2013; HO	Idy Hiu Ting/C-9834-2019;
Wu	William K.K./A-3277-2009; Chan	Matthew/J-2884-2013; Ho
Jeffery/O-9120-2015
OI GIN	Tony/0000-0001-7283-6761; Ho	Jeffery/0000-0003-3357-2729; Liu
Xiaodong/0000-0002-5915-4499; Zhang	Lin/0000-0003-1634-3780; HO	Idy
Hiu Ting/0000-0001-9897-3780; Wu	William K.K./0000-0002-5662-5240; SUN
Xuegang/0000-0001-6581-0520; Chan	Matthew/0000-0002-3574-7855; Ho
Jeffery/0000-0003-2145-2340
FU Hong Kong Research Grant Council [24115815	14116218]
FX Hong Kong Research Grant Council	Grant/Award Number: Early Career
Scheme (24115815) and General Research Fund (14116218)
CR Appelqvist H	2013	J MOL CELL BIOL	V5	P214	DOI 10.1093/jmcb/mjt022
BRAUN M	1989	EMBO J	V8	P3633	DOI 10.1002/j.1460-2075.1989.tb08537.x
Brunt EM	1999	AM J GASTROENTEROL	V94	P2467	DOI 10.1016/S0002-9270(99)00433-5
Chan H	2018	J CELL MOL MED	V22	P2469	DOI 10.1111/jcmm.13555
Du QH	2013	PHARM BIOL	V51	P1347	DOI 10.3109/13880209.2013.792849
GIESELMANN V	1985	J BIOL CHEM	V260	P3215
González-Rodríguez A	2014	CELL DEATH DIS	V5	DOI 10.1038/cddis.2014.162
Greene MW	2014	PLOS ONE	V9	DOI 10.1371/journal.pone.0085848
Hao J	2018	BIOL PHARM BULL	V41	P891	DOI 10.1248/bpb.b17-01027
Ji H	2012	BRAIN RES BULL	V87	P50	DOI 10.1016/j.brainresbull.2011.09.021
Kennedy S	2005	HUM REPROD	V20	P2698	DOI 10.1093/humrep/dei135
Kleiner DE	2005	HEPATOLOGY	V41	P1313	DOI 10.1002/hep.20701
Koneru M	2017	PHYTOMEDICINE	V27	P23	DOI 10.1016/j.phymed.2017.01.013
Li F	2016	OXID MED CELL LONGEV	V2016	DOI 10.1155/2016/5380319
Neuschwander-Tetri Brent A	2010	Curr Gastroenterol Rep	V12	P49	DOI 10.1007/s11894-009-0083-6
Puertollano R	2018	EMBO J	V37	DOI 10.15252/embj.201798804
Puri P	2009	HEPATOLOGY	V50	P1827	DOI 10.1002/hep.23229
Ricchi M	2009	J GASTROEN HEPATOL	V24	P830	DOI 10.1111/j.1440-1746.2008.05733.x
Rinella ME	2008	J LIPID RES	V49	P1068	DOI 10.1194/jlr.M800042-JLR200
Rinella Mary E	2011	Hepatology	V54	P1600	DOI 10.1002/hep.24553
Sardiello M	2009	SCIENCE	V325	P473	DOI 10.1126/science.1174447
Settembre C	2008	HUM MOL GENET	V17	P119	DOI 10.1093/hmg/ddm289
Settembre C	2013	NAT CELL BIOL	V15	P647	DOI 10.1038/ncb2718
Settembre C	2011	SCIENCE	V332	P1429	DOI 10.1126/science.1204592
Sun Q	2017	MOL MED	V23	P188	DOI 10.2119/molmed.2017.00077
Trocoli A	2011	AM J CANCER RES	V1	P629
Wang XJ	2018	FASEB J	V32	P37	DOI 10.1096/fj.201601393R
Wang Zhenyue	2006	Yingyong Shengtai Xuebao	V17	P851
Wu WKK	2012	ONCOGENE	V31	P939	DOI 10.1038/onc.2011.295
Xu LQ	2016	FOOD FUNCT	V7	P4545	DOI 10.1039/c6fo01057a
Yang L	2010	CELL METAB	V11	P467	DOI 10.1016/j.cmet.2010.04.005
Yeh MM	2007	AM J CLIN PATHOL	V128	P837	DOI 10.1309/RTPM1PY6YGBL2G2R
Yu J	2013	SEMIN CANCER BIOL	V23	P483	DOI 10.1016/j.semcancer.2013.07.003
Zhang H	2012	PLOS ONE	V7	DOI 10.1371/journal.pone.0046574
Zhang JM	2012	MOL MED REP	V6	P815	DOI 10.3892/mmr.2012.1015
Zhang L	2018	J PATHOL	V244	P432	DOI 10.1002/path.5033
Zhang Q	2015	MOL MED REP	V11	P603	DOI 10.3892/mmr.2014.2708
Zhang X	2017	THERANOSTICS	V7	P2822	DOI 10.7150/thno.19068
Zhao XJ	2018	REDOX BIOL	V18	P124	DOI 10.1016/j.redox.2018.07.002
NR 39
TC 47
Z9 52
U1 1
U2 32
PU WILEY
PI HOBOKEN
PA 111 RIVER ST	HOBOKEN 07030-5774	NJ USA
EI 1582-4934
J9 J CELL MOL MED
JI J. Cell. Mol. Med.
PD JUN
PY 2019
VL 23
IS 6
BP 4290
EP 4300
DI 10.1111/jcmm.14320
PG 11
WC Cell Biology; Medicine	Research & Experimental
WE Science Citation Index Expanded (SCI-EXPANDED)
SC Cell Biology; Research & Experimental Medicine
GA IC0OL
UT WOS:000470659500045
PM 30973211
OA gold	Green Published
DA 2024-10-16
ER
PT J
AU Gao	ST
An	ZM
Zhang	Q
Sun	QM
Huang	Q
Shi	L
Liu	W
Gou	XJ
Li	YJ
Xin	X
Feng	Q
AF Gao	Siting
An	Ziming
Zhang	Qian
Sun	Qinmei
Huang	Qian
Shi	Lei
Liu	Wei
Gou	Xiaojun
Li	Yajuan
Xin	Xin
Feng	Qin
TI Danggui-Shaoyao-San protects against non-alcoholic steatohepatitis via
modulation of hepatic APP protein	Lysosomal CTSB release	and NF-KB
activation
SO HELIYON
LA English
DT Article
DE Danggui-Shaoyao-San; Non-alcoholic steatohepatitis; APP; CTSB; NF-kB
ID FATTY LIVER-DISEASE; KAPPA-B; MECHANISM; FIBROSIS; MACROPHAGES;
AUTOPHAGY; ACID
AB Background: Non-alcoholic steatohepatitis (NASH)	an escalating global health concern	is a primary factor behind cirrhosis	liver transplantation	and hepatocellular carcinoma. Effective treatments remain elusive. Danggui-Shaoyao-San (DGSY)	a classic famous prescription employed in treating NASH	could hold promise	although its molecular underpinnings are still under investigation. This study undertakes an exploration of the impacts of DGSY on NASH and seeks to illuminate the mechanisms at play. Methods: UHPLC-Q-Orbitrap HRMS was employed to identify compounds within DGSY. Mice underwent a 25-week regimen of HFHC diet and high-sugar water	with 4 weeks of DGSY treatment for efficacy and pathogenic mechanism exploration in vivo. L02 cells were cultured with 0.2 mM FFA for 24 h	exposed to DGSY at 1 mg/ml and 2 mg/ml for efficacy and pathogenic mechanism exploration in vitro. Using online databases	we sought potential targets for NASH treatment	and through PPI networks	identified key targets. Expression levels of genes and proteins were examined by western blotting	RT-PCR	and immunofluorescence staining. Results: Thirty-four compounds were identified within DGSY. DGSY brought about marked reductions in biochemical indicators and yielded significant improvements in NASH mice histological features. Additionally	it mitigated hepatic steatosis and inflammation both in vivo and in vitro. The top 10 targets from two network pharmacology analyses	one focusing on structural prediction and the other on literature mining	identified APOE and APP as potential therapeutic targets for DGSY in NASH treatment. PCR validation confirmed that DGSY reduced APP expression after treatment	and further investigation revealed that DGSY significantly suppressed hepatic APP and AO expression	indicating its effectiveness in treating NASH. Furthermore	it inhibited AO-induced Cathepsin B lysosomal release	reducing hepatic inflammation. Conclusion: Danggui-Shaoyao-San has anti-steatohepatitis effects in ameliorating hepatic APP protein expression	reducing hepatic lysosomal CTSB release	and suppressing hepatic NF-kappa B activation. The study provided a more theoretical basis for the future clinical application of DGSY.
C1 [Gao	Siting; An	Ziming; Zhang	Qian; Sun	Qinmei; Huang	Qian; Liu	Wei; Feng	Qin] Shanghai Univ Tradit Chinese Med	Shuguang Hosp	Inst Liver Dis	Shanghai	Peoples R China.
[Zhang	Qian; Li	Yajuan] Shanghai Univ Tradit Chinese Med	Inst Interdisciplinary Integrat Med Res	Shanghai	Peoples R China.
[Shi	Lei] Shanghai Univ Tradit Chinese Med	Shuguang Hosp	Dept Clin Lab	Shanghai	Peoples R China.
[Gou	Xiaojun] Baoshan Dist Hosp Integrated Tradit Chinese & West	Cent Lab	Shanghai	Peoples R China.
[Liu	Wei] Shanghai Univ Tradit Chinese Med	Key Lab Liver & Kidney Dis	Minist Educ	Shanghai	Peoples R China.
[Feng	Qin] Shanghai Univ Chinese Tradit Med	ShuGuang Hosp	Cent Lab	Shanghai	Peoples R China.
[Feng	Qin] Shanghai Key Lab Tradit Chinese Clin Med	Shanghai	Peoples R China.
C3 Shanghai University of Traditional Chinese Medicine; Shanghai University
of Traditional Chinese Medicine; Shanghai University of Traditional
Chinese Medicine; Shanghai University of Traditional Chinese Medicine;
Shanghai University of Traditional Chinese Medicine
RP Xin	X; Feng	Q (corresponding author)	528 Zhangheng Rd Pudong New Area	Shanghai	Peoples R China.; Li	YJ (corresponding author)	1200 Cailun Rd Pudong New Area	Shanghai 201203	Peoples R China.
EM liyajuan9@sina.cn; xinxinliver@yeah.net; fengqin@shutcm.edu.cn
FU Shanghai Shen kang three-year action plan [SHDC2020CR4051]; Shanghai
Science and Technology Development Funds [19401972100]; District level
Medical and Health Key Project of Shanghai Baoshan District Science
[21-E-63]; Innovative Projects of Shanghai University of Traditional
Chinese Medicine [Y2021030]; Shanghai Sailing Program [23YF1448200]
FX This work was supported by the Shanghai Shen kang three-year action plan
(No. SHDC2020CR4051 to Q.F.)	the Shanghai Science and Technology
Development Funds (No.19401972100)	the District level Medical and
Health Key Project of Shanghai Baoshan District Science (No. 21-E-63 to
XG)	the Innovative Projects of Shanghai University of Traditional
Chinese Medicine (No. Y2021030 to ZM.A.)	Shanghai Sailing Program (No.
23YF1448200 to X.X.)
CR An YA	2019	NAT METAB	V1	P1243	DOI 10.1038/s42255-019-0149-1
Cheng F	2022	CURR COMPUT-AID DRUG	V18	P258	DOI 10.2174/1573409918666220815093324
Daina A	2019	NUCLEIC ACIDS RES	V47	pW357	DOI 10.1093/nar/gkz382
de Castro MAG	2016	CELL DEATH DISCOV	V2	DOI 10.1038/cddiscovery.2016.12
EASL	2016	DIABETOLOGIA	V59	P1121	DOI 10.1007/s00125-016-3902-y
Elsharkawy AM	2007	HEPATOLOGY	V46	P590	DOI 10.1002/hep.21802
Eslam M	2021	LANCET GASTROENTEROL	V6	P864	DOI 10.1016/S2468-1253(21)00183-7
Feldstein AE	2004	HEPATOLOGY	V40	P185	DOI 10.1002/hep.20283
Feldstein AE	2006	AM J PHYSIOL-GASTR L	V290	pG1339	DOI 10.1152/ajpgi.00509.2005
Fu X	2016	AGING DIS	V7	P502	DOI 10.14336/AD.2015.1220
Gloire G	2009	ANTIOXID REDOX SIGN	V11	P2209	DOI [10.1089/ars.2009.2463	10.1089/ARS.2009.2463]
Goeritzer M	2015	BBA-MOL CELL BIOL L	V1851	P1304	DOI 10.1016/j.bbalip.2015.06.005
Guo WX	2023	FRONT PHARMACOL	V13	DOI 10.3389/fphar.2022.934199
Guo YJ	2021	METABOLISM	V115	DOI 10.1016/j.metabol.2020.154454
Halle A	2008	NAT IMMUNOL	V9	P857	DOI 10.1038/ni.1636
Harris R	2017	LANCET GASTROENTEROL	V2	P288	DOI 10.1016/S2468-1253(16)30205-9
He JW	2024	FRONT PHARMACOL	V14	DOI 10.3389/fphar.2023.1338804
Hefner M	2021	FRONT AGING NEUROSCI	V13	DOI 10.3389/fnagi.2021.721858
Hsia CW	2015	INT J MOL SCI	V16	P3579	DOI 10.3390/ijms16023579
Huang J.H.H.X.	2004	Chin. J. Clin. Pharmacol. Therapeut	V9	P3
Huang JW	2020	J ETHNOPHARMACOL	V253	DOI 10.1016/j.jep.2020.112673
Huang Q	2023	BMC COMPLEMENT MED	V23	DOI 10.1186/s12906-023-03948-3
Huang Y	2014	EVID-BASED COMPL ALT	V2014	DOI 10.1155/2014/327294
Lee HW	2016	MATURITAS	V85	P19	DOI 10.1016/j.maturitas.2015.11.013
Li BF	2023	ACS BIOMATER SCI ENG	V9	P2731	DOI 10.1021/acsbiomaterials.3c00078
Li HS	2022	J OROFAC ORTHOP	V83	P23	DOI 10.1007/s00056-021-00323-0
Li N	2022	J CHROMATOGR B	V1209	DOI 10.1016/j.jchromb.2022.123434
Li XB	2020	CURR PHARM BIOTECHNO	V21	P1204	DOI 10.2174/1389201021666200416094318
Li X	2016	OXID MED CELL LONGEV	V2016	DOI 10.1155/2016/7894247
Liu PX	2022	FRONT IMMUNOL	V13	DOI 10.3389/fimmu.2022.796542
Liu Y	2015	DIABETES	V64	P36	DOI 10.2337/db14-0267
Ma ZH	2016	INT IMMUNOPHARMACOL	V38	P377	DOI 10.1016/j.intimp.2016.06.023
Meng Q	2017	ACTA PHARMACOL SIN	V38	P69	DOI 10.1038/aps.2016.119
Nagakannan P	2021	BBA-MOL CELL RES	V1868	DOI 10.1016/j.bbamcr.2020.118928
Qin M	2023	FUNCT INTEGR GENOMIC	V23	DOI 10.1007/s10142-023-01071-7
Safran M	2010	DATABASE-OXFORD	DOI 10.1093/database/baq020
Sasaki GY	2021	MOL NUTR FOOD RES	V65	DOI 10.1002/mnfr.202000998
Sendler M	2018	GASTROENTEROLOGY	V154	P704	DOI 10.1053/j.gastro.2017.10.018
Seo J	2020	MEDICINE	V99	DOI 10.1097/MD.0000000000022761
Sudo R	2015	GENES CELLS	V20	P982	DOI 10.1111/gtc.12301
Sun YM	2023	BMC COMPLEMENT MED	V23	DOI 10.1186/s12906-023-03883-3
Tang H	2024	J TRADIT COMPL MED	V14	P135	DOI 10.1016/j.jtcme.2023.07.008
Wang Deng	2015	Zhong Yao Cai	V38	P1919
Wang FG	2023	J ETHNOPHARMACOL	V316	DOI 10.1016/j.jep.2023.116609
Weinsteina G	2022	J ALZHEIMERS DIS	V86	P1371	DOI 10.3233/JAD-215409
Xia MD	2022	DRUG DES DEV THER	V16	P3975	DOI 10.2147/DDDT.S387677
Xin X	2020	NUTR METAB	V17	DOI 10.1186/s12986-020-00462-y
Xiong H	2022	FRONT PHARMACOL	V13	DOI 10.3389/fphar.2022.942955
Yang C	2021	J INTEGR NEUROSCI	V20	P255	DOI 10.31083/j.jin2002025
Yin J	2021	FRONT PHARMACOL	V12	DOI 10.3389/fphar.2021.671708
Younossi ZM	2019	LANCET	V394	P2184	DOI 10.1016/S0140-6736(19)33041-7
Zhang LX	2022	J CHEMINFORMATICS	V14	DOI 10.1186/s13321-022-00670-z
Zhang YW	2011	MOL BRAIN	V4	DOI 10.1186/1756-6606-4-3
Zhao YH	2024	J ETHNOPHARMACOL	V318	DOI 10.1016/j.jep.2023.116870
Zhao YL	2010	INFLAMM RES	V59	P323	DOI 10.1007/s00011-010-0163-y
NR 55
TC 0
Z9 0
U1 1
U2 1
PU CELL PRESS
PI CAMBRIDGE
PA 50 HAMPSHIRE ST	FLOOR 5	CAMBRIDGE	MA 02139 USA
EI 2405-8440
J9 HELIYON
JI Heliyon
PD JUL 30
PY 2024
VL 10
IS 14
AR e34213
DI 10.1016/j.heliyon.2024.e34213
PG 16
WC Multidisciplinary Sciences
WE Science Citation Index Expanded (SCI-EXPANDED)
SC Science & Technology - Other Topics
GA ZD3N9
UT WOS:001273318000001
PM 39114010
OA gold
DA 2024-10-16
ER
PT J
AU Wang	XK
Liao	XW
Zhou	X
Han	CY
Chen	ZJ
Yang	CK
Huang	JL
Wang	JY
Liu	JQ
Huang	HS
Mo	ST
Ye	XP
Zhu	GZ
Peng	T
AF Wang	Xiang-Kun
Liao	Xi-Wen
Zhou	Xin
Han	Chuang-Ye
Chen	Zi-Jun
Yang	Cheng-Kun
Huang	Jian-Lu
Wang	Jian-Yao
Liu	Jun-Qi
Huang	Hua-Sheng
Mo	Shu-Tian
Ye	Xin-Ping
Zhu	Guang-Zhi
Peng	Tao
TI Oncogene <i>UBE2I</i> enhances cellular invasion	migration and
proliferation abilities via autophagy-related pathway resulting in poor
prognosis in hepatocellular carcinoma
SO AMERICAN JOURNAL OF CANCER RESEARCH
LA English
DT Article
DE Hepatocellular carcinoma; UBE2I; autophagy pathway; prognosis;
RNA-sequencing
ID CONJUGATING ENZYME; FATTY LIVER; WEB SERVER; CANCER; UBC9; UBIQUITIN;
SUMO; SUMOYLATION; CYTOSCAPE; SENSITIVITY
AB Hepatocellular carcinoma (HCC) is a worldwide malignancy with high morbidity and mortality. In this study	ubiquitin conjugating enzyme E2I (UBE2I)	a small ubiquitin-like modifier E2 enzyme reportedly expressed in tumors	was examined for its potential effects in HCC. Bioinformatics analysis was performed based on HCCDB	TIMER	and Kaplan-Meier plotter databases to explore the clinical implications in HCC. An siRNA kit was used to downregulate UBE2I	and in vitro experiments-including migration	invasion and proliferation assays-were performed to examine UBE2I expression in HCC. Western blot (WB) was used to determine whether downregulated UBE2I expression influenced the prognosis of HCC via autophagy pathways. Finally	RNA-sequencing was performed to explore candidate molecular mechanisms underlying the effect of UBE2I. Bioinformatics analysis including stratification by alcohol ingestion and hepatitis status in HCC showed that highly expressed UBE2I was not only correlated with poor prognosis	but was also associated with immune infiltrates. In vitro experiments showed that high expression of UBE2I was associated with increased migration	invasion and proliferation of HCC cells. WB results indicated that downregulated expression of UBE2I was associated with higher levels of autophagy-related proteins including LC3A/B	Beclin-1 and ATG16L1. Moreover	RNA-sequencing results suggested that UBE2I was involved in hepatocarcinogenesis	non alcohol fatty liver disease	steatohepatitis	liver fibrosis	inflammation	hepatoblastoma	tumor angiogenesis	type 2 mellitus diabetes	biliary tract disease and other diseases. We conclude that oncogene UBE2I is associated with poor prognosis of HCC via autophagy pathways and may be involved in hepatocarcinogenesis	tumor angiogenesis	non-alcohol fatty liver disease and inflammation.
C1 [Wang	Xiang-Kun; Liao	Xi-Wen; Zhou	Xin; Han	Chuang-Ye; Chen	Zi-Jun; Yang	Cheng-Kun; Huang	Jian-Lu; Wang	Jian-Yao; Liu	Jun-Qi; Huang	Hua-Sheng; Mo	Shu-Tian; Ye	Xin-Ping; Zhu	Guang-Zhi; Peng	Tao] Guangxi Med Univ	Affiliated Hosp 1	Dept Hepatobiliary Surg	Nanning 530021	Guangxi	Peoples R China.
[Huang	Jian-Lu] Guangxi Med Univ	Dept Hepatobiliary Surg	Affiliated Hosp 3	Nanning 530031	Guangxi	Peoples R China.
[Wang	Jian-Yao] Shenzhen Childrens Hosp	Dept Gen Surg	Shenzhen 518026	Guangdong	Peoples R China.
C3 Guangxi Medical University; Guangxi Medical University; Shenzhen
Children's Hospital
RP Zhu	GZ; Peng	T (corresponding author)	Guangxi Med Univ	Affiliated Hosp 1	Dept Hepatobiliary Surg	Nanning 530021	Guangxi	Peoples R China.
EM zhu-guangzhi0792@hotmail.com; pengtaogmu@163.com
RI wang	huimin/HDM-8421-2022
FU National Natural Science Foundation of China [81560535	81802874];
Natural Science Foundation of Guangxi Province of China
[2018GXNSFBA138013	2018GXNSFAA050119	2020GXNSFAA159127]; Key
laboratory of High-Incidence-Tumor Prevention & Treatment (Guangxi
Medical University); Ministry of Education [GKE2018-01	GKE2019-11
GKEZZ202009]; Basic Ability Improvement Project for Middle-aged and
Young Teachers in Colleges and Universities in Guangxi [2018KY0110];
Guangxi Key Laboratory for the Prevention and Control of Viral Hepatitis
[GXCDCKL201902]; 2018 Innovation Project of Guangxi Graduate Education
[JGY2018037]; Research Institute of Innovative Think-tank in Guangxi
Medical University; Key laboratory of High-Incidence-Tumor Prevention &
Treatment (Guangxi Medical University)	Ministry of Education
FX This work was supported in part by the National Natural Science
Foundation of China (No.: 81560535	81802874)	Natural Science
Foundation of Guangxi Province of China (Grant No. 2018GXNSFBA138013
2018GXNSFAA050119	2020GXNSFAA159127)	Key laboratory of
High-Incidence-Tumor Prevention & Treatment (Guangxi Medical
University)	Ministry of Education (GKE2018-01	GKE2019-11
GKEZZ202009)	The Basic Ability Improvement Project for Middle-aged and
Young Teachers in Colleges and Universities in Guangxi (2018KY0110)
Guangxi Key Laboratory for the Prevention and Control of Viral Hepatitis
(No. GXCDCKL201902)	and 2018 Innovation Project of Guangxi Graduate
Education (JGY2018037). As well as	the present study is also partly
supported by Research Institute of Innovative Think-tank in Guangxi
Medical University (The gene-environment interaction in
hepatocarcinogenesis in Guangxi HCCs and its translational applications
in the HCC prevention) and The central government in 2019 subsidized
Guangxi's major and difficult disease clinical collaboration
construction project of Chinese and Western medicine. We would also
acknowledge the supported by the Key laboratory of High-Incidence-Tumor
Prevention & Treatment (Guangxi Medical University)	Ministry of
Education. This article does not contain any studies with human
participants or animals performed by any of the authors.
CR Bindea G	2009	BIOINFORMATICS	V25	P1091	DOI 10.1093/bioinformatics/btp101
[truncated: 144,902 more rows]
[truncated: 31 more columns]
