# Supplementary material for: Mapping and visualization of global research progress on autophagy in metabolic dysfunction-associated steatotic liver disease and metabolic syndrome: a bibliometric analysis (2009–2024)
Source: Front Med (Lausanne). 2025 Jun 25;12:1525526. doi: 10.3389/fmed.2025.1525526 (PMC12237938; doi:10.3389/fmed.2025.1525526)
Supplement: Supplementary file 2 [file Table_1.xlsx]

## Sheet: The search strategy
Supplementary Table 1. Search strategy		Number
#1	((((((((((((TS=("*nonalcoholic fatty liver disease*")) OR TS=("*nonalcoholic fatty liver*")) OR TS=("*non-alcohol fatty liver disease*")) OR TS=("*non alcoholic gatty liver disease*")) OR TS=("*non-alcholic liver disease*")) OR TS=(NAFLD)) OR TS=(NAFL)) OR TS=("*non-alcoholic steatohepatitis*")) OR TS=(NASH)) OR TS=("*nonalcoholic fatty hepatitis*")) OR TS=("*nonalcoholic steatosis*")) OR TS=("me…	77518
#2	TS=("Metabolic syndrome" OR "Insulin resistance syndrome" OR "MetS" OR "Dysmetabolic Syndrome" OR "Cardiometabolic Syndrome" OR "Metabolic X Syndrome" OR "Syndrome X" OR "Reaven's Syndrome" OR "metabolic syndrome X" OR "dysmetabolic syndrome X" OR "insulin resistance syndrome X" OR "Reaven Syndrome" OR "Metabolic Cardiovascular Syndrome")	123292
#3	(((((TS=(autophag*)) OR TS=(mitophagy)) OR TS=(autolysosome)) OR TS=(er-phagy*)) OR TS=("endoplasmic reticulum autophag*")) OR TS=("mitochondrial* autophag*")	120484
#4	#1 AND #3	1167
#5	#2 AND #3	687
#6	#3 OR #4	1647
#7	#3 OR #4 and Article and English	1114
